# Supplementary material for: From Codons to Protein Structure: Evolutionary Constraints of Mitochondrial Proteins in Corvides
Source: Biology (Basel). 2026 Jul 19;15(14):1190. doi: 10.3390/biology15141190 (PMC13404721; doi:10.3390/biology15141190)
Supplement: Supplementary file 1 [file biology-15-01190-s001.zip › Table S1.xlsx]

## Sheet: Table S1
Table S1. The SRA accession numbers of Corvides species
Family	Species	SRA accession number	Dataset type	Reads	Bases	Accession No.
Campephagidae	Lalage maculosa	SRR20080156	UCE	2424911	489.8M	BK072043
Corcoracidae	Corcorax melanorhamphos	SRR20080133	UCE	1142116	230.7M	BK072024
Corvidae	Cissa hypoleuca	SRR20080135	UCE	2271028	458.7M	BK072019
	Corvus tasmanicus	ERR3458784	WGS	109318834	33G	BK072026
	Cyanocitta cristata	SRR20080167	UCE	1748776	353.3M	BK072027
	Cyanolyca viridicyanus	SRR20080165	UCE	2334242	471.5M	BK072032
	Cyanolyca cucullata cucullata	SRR25403077	UCE	246525	51.2M	BK072029
	Cyanolyca cucullata mitrata	SRR25403080	UCE	2668471	539.1M	BK072030
	Cyanolyca pulchra	SRR25403081	UCE	1090821	222.7M	BK072031
	Cyanocorax violaceus	SRR20080166	UCE	1786351	360.8M	BK072028
	Gymnorhinus cyanocephalus	SRR20080159	UCE	1762863	356.1M	BK072040
Dicruridae	Dicrurus aeneus	SRR8236610	WGS	2564162	518M	BK072033
	Dicrurus atripennis	SRR29547231	WGS	90671583	27.2G	BK072034
Laniidae	Corvinella corvina	SRR24422015	UCE	3852131	1.2G	BK072025
	Eurocephalus anguitimens	SRR24422009	UCE	9143249	2.8G	BK072039
Malaconotidae	Dryoscopus cubla	SRR20080162	UCE	1003306	202.7M	BK072037
	Chlorophoneus sulfureopectus	SRR20080153	UCE	1465331	296M	BK072017
Melampittidae	Melampitta lugubris	ERR12767585	WGA	14882662	3G	BK072048
Monarchidae	Trochocercus nitens	SRR29555988	WGS	79030442	23.7G	BK072067
	Hypothymis azurea	SRR8236595	WGS	7401012	1.5G	BK072042
	Terpsiphone corvina	SRR23073449	WGS	69501058	10.4G	BK072064
	Terpsiphone rufiventer	SRR29553392	WGS	77064053	23.1G	BK072065
	Terpsiphone rufocinerea	SRR29704878	WGS	125195889	37.6G	BK072066
Oreoicidae	Oreoica gutturalis	SRR8236646	UCE	1515479	457.7M	BK072049
Oriolidae	Oriolus flavocinctus	SRR8863054	WGS	127373671	38.5G	BK072050
	Oriolus kundoo	SRR8863068	WGS	101017211	30.5G	BK072051
Pachycephalidae	Colluricincla boweri	SRR16609822	UCE	3378582	1G	BK072020
	Colluricincla megarhyncha	SRR16609800	UCE	4308529	1.3G	BK072021
	Colluricincla tenebrosa	SRR16609789	UCE	2271487	686M	BK072022
	Colluricincla woodwardi	SRR16609778	UCE	1461665	441.4M	BK072023
Paradisaeidae	Epimachus meyeri	ERR12041192	WGA	15244405	3.8G	BK072038
	Drepanornis albertisi	ERR12041171	WGA	16744608	4.2G	BK072036
	Cicinnurus regius	ERR12041161	WGA	15365866	3.9G	BK072018
	Diphyllodes magnificus	ERR12041156	WGA	13514729	3.4G	BK072035
	Phonygammus keraudrenii	ERR12041281	WGA	16763266	4.2G	BK072057
	Manucodia ater	ERR12041199	WGA	17243086	4.3G	BK072045
	Manucodia chalybatus	ERR12041204	WGA	19076066	4.8G	BK072046
	Manucodia jobiensis	ERR12041217	WGA	21823414	5.5G	BK072047
	Parotia carolae	ERR12041271	WGA	19174109	4.8G	BK072053
	Parotia lawesii	SRR20080148	UCE	729380	147.3M	BK072054
	Parotia sefilata	ERR12041273	WGA	21504182	5.4G	BK072055
	Parotia wahnesi	ERR12041277	WGA	21157575	5.3G	BK072056
	Seleucidis melanoleucus	ERR12041305	WGA	77599165	23.4G	BK072063
	Lophorina superba	SRR20080154	UCE	2470895	499.1M	BK072044
	Ptiloris intercedens	ERR12041288	WGA	13386657	3.4G	BK072059
	Ptiloris magnificus	ERR12041295	WGA	12403438	3.1G	BK072060
	Paradisaea raggiana	ERR12041253	WGA	20477935	5.2G	BK072052
Pityriasidae	Pityriasis gymnocephala	SRR8236667	WGS	4807063	1.5G	BK072058
Rhipiduridae	Rhipidura javanica	SRR2968757	WGA	5689727	1.1G	BK072061
Vangidae	Hemipus picatus	SRR20080157	UCE	2173695	439.1M	BK072041
	Schetba rufa	SRR9311949	UCE	1640416	820.2M	BK072062
