# Supplementary material for: From Codons to Protein Structure: Evolutionary Constraints of Mitochondrial Proteins in Corvides
Source: Biology (Basel). 2026 Jul 19;15(14):1190. doi: 10.3390/biology15141190 (PMC13404721; doi:10.3390/biology15141190)
Supplement: Supplementary file 1 [file biology-15-01190-s001.zip › Table S2.xlsx]

## Sheet: Table S2
Table S2. The best Bayesian evolutionary models in the mitogenomic dataset.
Gene	BIC-Model	nst	rate
MT-ATP8	GTR+I+G4	6	invgamma
MT-CYB	GTR+I+G4	6	invgamma
MT-ATP6	GTR+I+G4	6	invgamma
MT-ND3	HKY+I+G4	2	invgamma
MT-ND2	GTR+I+G4	6	invgamma
MT-CO2	GTR+I+G4	6	invgamma
MT-ND1	GTR+I+G4	6	invgamma
MT-ND4	GTR+I+G4	6	invgamma
MT-CO3	GTR+I+G4	6	invgamma
MT-ND5	GTR+I+G4	6	invgamma
MT-ND4L	GTR+I+G4	6	invgamma
MT-CO1	GTR+I+G4	6	invgamma
MT-ND6	GTR+I+G4	6	invgamma
