# Supplementary material for: From Codons to Protein Structure: Evolutionary Constraints of Mitochondrial Proteins in Corvides
Source: Biology (Basel). 2026 Jul 19;15(14):1190. doi: 10.3390/biology15141190 (PMC13404721; doi:10.3390/biology15141190)
Supplement: Supplementary file 1 [file biology-15-01190-s001.zip › Table S3.xlsx]

## Sheet: Table S3 (2)
Table S3. The detailed ENC values of 13 mitochondrial genes among Corvides species.
Species/Gene	MT-ATP6	MT-ATP8	MT-CO1	MT-CO2	MT-CO3	MT-CYB	MT-ND1	MT-ND2	MT-ND3	MT-ND4	MT-ND4L	MT-ND5	MT-ND6
Aphelocoma coerulescens	43.42	44.68	36.34	45.58	39.7	41.63	47.77	46.08	39.17	40.18	31.49	36.83	39.68
Artamus cinereus	38.32	46.16	36.03	40.33	43.86	38.52	44.51	45.3	33.63	37.05	30.75	38.32	38.24
Artamus cyanopterus	36.99	51.75	35.33	39.47	39.41	35.23	41.44	45.05	42.99	36.24	32.33	35.99	35.11
Chlorophoneus sulfureopectus	37.53	38.73	36.5	33.01	40.57	35	36.02	41.75	40.48	36.64	32.43	36.1	42.26
Cicinnurus regius	34.62	40.01	36.06	36.72	38.26	34.05	40.62	43.03	45.97	34.59	33.5	37.74	32.84
Cissa hypoleuca	36.32	43.56	37.53	38.73	39.18	36.26	39	38.54	39.58	36.31	37.81	36.68	35.13
Colluricincla boweri	34.65	40.35	35.5	39.03	40.4	33.79	39.94	43.16	31.05	35.44	42.53	34.11	37.03
Colluricincla harmonica	35.53	38.15	34.38	40.28	40.49	33.1	37.48	45.46	32.41	34.34	37.27	33.78	35.8
Colluricincla megarhyncha	34.83	38.15	32.91	37.8	42.69	31.79	34.55	41.37	40.63	33.71	35.74	36.14	38.1
Colluricincla tenebrosa	36.54	31.17	33.68	38.53	43.07	34.23	38.33	46.36	37.07	35.34	40.77	35.57	39.01
Colluricincla woodwardi	38.09	43.86	34.06	41.51	40.17	34.73	38.83	43.57	30.49	37.68	46.45	37.33	37.96
Corcorax melanorhamphos	37.04	28.76	32.55	36.62	32.05	30.24	37.06	36.03	32.85	36.15	36.4	33.94	36.28
Corvinella corvina	39.43	42.08	36.68	43.56	39.42	37.5	42.47	46.55	41.42	39.33	39.73	39.24	45.13
Corvus bennetti	43.12	36.74	32.98	37.9	44.71	33.64	40.3	42.63	39.39	34.34	41.45	40.27	36.86
Corvus brachyrhynchos	39.39	35.83	34.77	38.32	43.05	34.12	45.7	45.38	38.68	34.72	32.61	37.77	37.9
Corvus corax	36.54	33.99	31.76	36.99	42.41	33.89	42.64	43.47	35.56	35.8	34.9	37.29	34.33
Corvus cornix cornix	39.88	40.81	34.07	38.31	44.45	34.41	44.56	46.68	37.72	34.53	33.43	37.91	36.39
Corvus corone orientalis	40.03	41.23	33.35	39.18	44.35	33.75	42.87	45.87	34.94	34.51	34.11	37.74	37.68
Corvus coronoides	43.45	30.44	31.49	37.5	44.29	34.47	40.83	43.35	45.38	33.66	30.47	38.38	36.46
Corvus cryptoleucus	39.04	30.14	32.31	38.79	43.15	33.42	41.39	43.77	42.63	37.65	29.91	35.88	35.38
Corvus frugilegus	36.79	33.99	34.37	41.73	41.67	34.43	42.63	46.55	37.68	37.34	34.38	39.17	37.78
Corvus hawaiiensis	41	37.38	34.85	40.74	42.13	35.04	44.02	46	41.26	36.04	38.37	36.44	36.22
Corvus macrorhynchos	41.52	33.89	35.03	40.11	44.44	35.84	42.56	45.03	41.43	37.02	31.89	39.7	40.4
Corvus macrorhynchos internedius	41.99	40.06	34.07	39.83	45.32	34.13	44.27	46.1	43.4	34.84	31.74	42.07	36.81
Corvus moneduloides	39.56	34.17	33.22	39.62	43.2	34.66	40.85	43.01	40.18	35.33	31.94	38.46	33.05
Corvus moriorum	43.75	38.56	32.88	40.2	43.95	34.78	39.96	42.38	45.07	33.49	31.9	39.18	38.7
Corvus splendens	42.5	29.64	34.69	42.26	42.14	33.2	43.74	44.87	43.32	35.83	31.4	37.54	34.49
Corvus tasmanicus	43.04	38.59	33.21	37.31	44.52	33.75	41.46	43.77	38.31	34.68	35.68	40.26	36.65
Cyanocitta cristata	41.59	33.45	40.09	41.32	45.8	38.4	45.91	44.39	36.65	38.59	35.26	37.2	39.11
Cyanocorax violaceus	38.51	31.98	35.93	41.12	40.09	36.72	47.02	45.46	43.88	37.97	32.21	34.8	39.43
Cyanolyca cucullata cucullata	38.56	44.99	35.35	39.05	38.67	36.88	41.51	43.16	39.31	33.47	41.83	34.72	34.16
Cyanolyca cucullata mitrata	37.21	44.3	34.53	39.64	41.26	36.81	39.98	41.09	33.38	34.39	43.35	35.11	36.57
Cyanolyca pulchra	34.4	46.55	35.23	41.08	38.13	33.52	43.77	43.03	38.39	33.45	30.59	32.3	36.98
Cyanolyca viridicyanus	38.38	40.54	35.11	40.03	39.29	34.89	43.4	43.08	40.21	34.56	32.87	33.62	35.99
Cyanopica cyanus	41.17	35.6	36	39.35	46.04	37.96	40.31	41.41	37.62	38.39	36.37	37.25	43.48
Cyanopica cyanus koreensis	41.77	34.73	35.82	39.47	44	37.43	40.14	41.79	41.4	38.6	35.02	36.75	44.15
Dicrurus aeneus	40.66	36.67	35.77	40.72	42.08	33.15	41.31	44.74	48.96	37.04	37.85	35.28	37
Dicrurus atripennis	41.38	38.39	37.89	42.86	42.83	35.75	42.8	48.22	42.66	37.28	31.91	34.47	34.56
Dicrurus hottentottus	38.46	32.94	37.56	43.16	39.16	39.59	41.59	45.59	40.38	34.75	30.13	35.61	39.8
Dicrurus macrocercus	38.84	35.49	37.11	43.74	43.76	35.62	39.66	48.3	33.77	34.79	27.45	34.7	38.02
Dicrurus megarhynchus	36.39	34.08	36.63	44.48	41.91	37.81	39.81	40.6	40.77	35.02	34.6	34.4	39.47
Dicrurus paradiseus	38.35	38.38	35.3	40.18	39.21	35.26	39.3	41.47	46.61	35.28	32.68	32.9	35.1
Diphyllodes magnificus	35.62	45.62	36.95	35.67	36.19	35.19	42.25	42.94	49.34	35.78	33.06	36.49	35.61
Drepanornis albertisi	39.2	45.44	39.45	37.81	36.87	34.87	39.73	43.12	44.7	36.12	32.73	36.34	35.54
Dryoscopus cubla	36.73	38.15	33.89	36.28	38.43	31.26	36.99	36.55	31.32	33.05	41.63	35.4	38.02
Dryoscopus gambensis	31.76	46.48	33.73	37.17	37.92	34.23	37.81	39.46	31.19	34.5	41.82	35.27	34.65
Dyaphorophyia castanea	37.21	39.13	35.7	40	42.35	35.23	43.01	42.64	35.54	33.83	29.66	36.22	34.14
Epimachus meyeri	38.17	45.65	35.64	37.17	36.67	33.42	41.66	43.05	41.37	35.85	30.32	38.1	40.16
Erpornis zantholeuca	41.14	37.38	35.16	40.07	42.25	36.31	41.86	44.13	39.58	33.38	35.73	35.52	37.27
Eurocephalus anguitimens	34.53	41.61	34.92	43.97	39.54	37.41	40.06	40.55	32.33	35.59	27.18	33.78	34.22
Falcunculus frontatus	35.24	38.53	36.55	42.56	40.03	33.25	38.15	38.77	41.07	32.13	34.55	34.44	35.44
Garrulus glandarius	43.44	35	39.75	37.61	40.42	36.49	40.59	42.39	39.41	37.4	34.13	38.96	37
Garrulus lidthi	48.07	33.17	39.76	40.6	44.37	40.96	47.72	43.22	36.54	42.62	38.22	39.8	36.65
Gymnorhinus cyanocephalus	44.15	28.33	35.42	43.17	41.26	38.91	47.73	42.62	47.33	38.82	37.69	39.33	32.93
Hemipus picatus	36.74	37.2	36.38	40.91	38.35	35.53	40.25	45.29	36.39	36.61	38.1	35.36	41.6
Hypothymis azurea	37.6	34.06	34.42	33.42	38.02	33.24	43.98	46.63	38.44	35.92	30.89	35.93	34.42
Ifrita kowaldi	42.16	40.93	38.35	37.86	42.29	37.97	42.82	43.11	42.78	39.2	37.57	38.06	39.51
Lalage maculosa	39.43	46.35	35.66	37.52	40.65	35.81	46.8	42.89	39.52	35.13	31.31	42.03	36.88
Lalage tricolor	35.07	46.67	35.18	38.58	41.74	36.67	46.86	44.34	36.79	34.57	32.54	41.74	37.08
Lanius collurio	38.66	53.68	35.14	44.81	43.01	36.62	39.49	43.2	39.31	37.99	37.34	37.39	35.65
Lanius cristatus	41.09	44.07	37.64	40.87	43.12	37.81	39.52	41.93	44.08	37.35	36.59	37.2	37.12
Lanius isabellinus	40.04	52.87	36.98	45.49	41.68	39.05	39.14	44.75	41.3	37.18	36.58	37.19	36.06
Lanius ludovicianus	38.92	37.03	35.78	40.83	43.21	38.11	42.98	44.6	37.49	37.33	36.15	41.99	35.12
Lanius schach	41.15	46.32	37.97	39.92	44.44	37.51	39.02	44.55	41.77	37.43	43.69	38.35	37.79
Lanius sphenocercus sphenocercus	38.76	38.63	36.77	40.06	43.55	40.08	42.63	44.72	42.03	38.01	38.27	42.43	35.36
Lanius tephronotus	41.53	41.32	38.04	39.66	44.46	37.69	39.17	44.5	41.77	37.81	43.69	38.35	37.24
Lanius tigrinus	39.54	36.57	36.39	42.66	41.04	39.01	43.95	44.08	47.43	38.95	35.15	38.5	35.96
Lophorina superba	38.1	37.75	34.68	36.5	35.92	34.47	42.89	43.76	37.87	35.73	34.91	36.08	36.79
Manucodia ater	34.61	36.62	39.8	39.23	42.26	38.45	47.77	46.13	47.13	37.12	34.28	34.82	39.4
Manucodia chalybatus	37.05	44.27	37.51	37.95	42.05	39.89	45.78	45.78	49.11	35.78	33.85	37.98	36.83
Manucodia jobiensis	36.11	42.63	37.7	39.11	41.43	39.37	46.13	42.28	46.58	35.32	37.31	36.39	34.7
Nucifraga caryocatactes	40.81	36.57	37.19	37.58	43.08	36.1	42.16	48.28	46.38	38.54	30.72	37.94	36.68
Nucifraga columbiana	39.18	45.73	37.77	39.05	43.74	36	40.26	46.18	40.38	39.37	33.97	39.7	36.84
Oreoica gutturalis	35.75	46.45	36.86	36.36	41.54	35.24	42.63	42.98	40.27	36.8	31.47	35.02	44.07
Oriolus chinensis	40.21	33.04	35.46	41.64	39.71	36.99	42.3	42.67	41.87	36.62	29.04	40	36.65
Oriolus flavocinctus	38.72	41.33	35.44	41.23	40.57	34.98	44.25	47.64	40.57	35.41	42.08	41.96	42.06
Oriolus kundoo	42.28	34.67	35.83	40.42	39.43	37.94	39.93	41.95	38.14	37.55	32.14	39.24	35.67
Oriolus oriolus	40.28	32.08	36.48	43.96	41.27	37.63	41.68	42.86	38.92	36.61	31.4	37.96	38.05
Paradisaea raggiana	36.97	43.16	37.49	35.64	38.23	35.07	41.92	40.57	47.81	36.24	29.47	36.38	35.2
Parotia carolae	39.48	47.41	35.69	41.03	36.93	34.53	42.31	43.15	42.22	36.44	38.71	35.56	31.4
Parotia lawesii	33.66	35.68	37.51	37.59	37.41	33.77	43.1	45.71	48.86	34.84	34.63	34.92	36.09
Parotia sefilata	33.89	34.98	37.84	34.19	37.98	35.37	42.61	45.28	50.36	36.01	32.78	35.01	31.48
Parotia wahnesi	35.54	34.61	38.05	39.12	38.71	34.93	40.39	45.09	48.27	35.54	36.31	38.08	35.85
Pericrocotus ethologus	39.71	47.7	37.51	38.39	40.93	39.15	41.67	40.3	35.9	36.1	39.01	37.35	38.44
Philentoma pyrhoptera	36.87	40.89	36.02	36.85	38.73	37.85	45.58	40.84	36.6	36.89	33.97	38.39	37.18
Phonygammus keraudrenii	33.19	38.91	39.79	44.04	43.62	37.06	45.03	44.65	42.29	36.83	34.03	36.95	37.75
Pica hudsonia	39.9	35.29	38.32	37.98	40.43	36.26	45.03	43.13	38.6	38.34	48.7	37.48	37.41
Pica nuttalli	38.18	35.29	38.32	37.98	40.43	36.35	44.19	43.94	38.6	38.33	48.7	37.44	37.58
Pica pica	39.97	31.31	37.23	38.58	42.7	38.05	43.93	43.42	41.61	39.09	45.61	40.34	35.34
Pica pica camtschatica	41.89	35.74	37.53	37.56	42.89	36.37	42.42	43.21	40.71	36.62	47.3	37.06	38.04
Pica pica fennorum	42.18	35.74	37.54	37.82	42.6	37.14	42.3	43.68	40.71	36.92	42.7	38.11	37.57
Pica pica leucoptera	42.52	35.74	37.95	37.32	42.89	37.63	42.62	42.61	40.71	37.05	45.93	38.54	37.57
Pica pica melanotos	39.67	36.22	38.52	37.34	44.63	37.55	44.4	42.83	44.61	36.81	45.4	40.19	37.85
Pica serica	39.97	31.31	37	38.86	42.7	37.58	43.93	43.26	41.61	39.26	45.61	40.2	35.34
Pityriasis gymnocephala	36.33	47.65	33.75	37.95	38.24	33.99	39.83	47.42	42.18	34.2	33.27	37.62	38.94
Podoces hendersoni	42	38.9	38.52	41.99	45.83	44.15	49.41	43.28	41.64	37.78	33.19	39.09	38.62
Ptiloris intercedens	39.86	42.03	35.99	39.46	37.39	33.75	39.12	43.93	36.48	36.8	34.34	36.8	35.97
Ptiloris magnificus	36	42.38	35.12	39.25	35.56	33.79	41.64	43.97	43.9	35.56	36.36	36.59	36.26
Ptilorrhoa caerulescens	36.09	35.83	36.54	37.2	31.44	33.12	42.66	41.46	33.54	30.59	33.01	36.02	37.29
Ptilorrhoa leucosticta	34.4	34.52	37.92	33.78	35.84	33.37	40.83	40.59	31.25	33.27	37.48	36.59	39.85
Pyrrhocorax graculus	40.41	36.43	35.54	39.93	39.11	35.64	47.61	43.3	48.34	38.75	32.15	38.14	39.98
Pyrrhocorax pyrrhocorax	44.32	40.06	36.35	41.01	39.34	38.06	48.34	46.85	40.54	39.97	36.02	40.75	36.41
Rhipidura dahli	33.5	36	36.45	37.84	39.58	36.14	45.17	42.45	45.13	37.08	38.01	35.43	29.51
Rhipidura fuliginosa	35.36	46.21	34.38	41.62	43.27	37.06	44.25	46.44	46.71	37.48	29.73	36.7	33.08
Rhipidura javanica	35.81	45.13	36.39	41.06	41.55	33.29	38.99	42.29	47.83	39.23	33.28	35.59	32.76
Schetba rufa	34.51	36.96	37.27	37.56	37.9	36.6	41.59	44.18	31.68	35.04	30.95	35.27	37.96
Seleucidis melanoleucus	37.96	43.73	34.99	35.71	36.99	34.33	44.49	43.81	43.4	35.04	33.09	37	36.32
Struthidea cinerea	36.55	34.57	35.26	41.03	40.89	37.16	45.68	40.16	33.47	37.65	30.21	34.75	34.36
Terpsiphone atrocaudata	38.89	49.79	34.02	33.66	35.58	34.68	40.1	43.66	47.16	34.02	29.33	37.49	38.7
Terpsiphone corvina	39.61	45.9	35.18	35.54	36.87	34.53	37.73	44.28	39.51	34.15	31.61	37.12	37.77
Terpsiphone paradisi	37.52	44.52	34.36	34.43	36.15	34.56	42.84	45.7	44.92	35.87	32.22	37.91	41.78
Terpsiphone rufiventer	39.42	44.88	35.97	36.21	36.71	34.94	38.4	44.76	45.37	33.38	35.67	37.88	37.73
Terpsiphone rufocinerea	39.41	44.88	36.26	35.21	36.74	34.86	39.7	45.37	46.39	33.39	35.67	37.2	37.73
Trochocercus nitens	36.73	36.25	34.5	32.98	35.82	35.55	40.63	44.48	36.15	33.45	33.16	36.8	39.11
Urocissa caerulea	38.54	39.44	37.24	37.23	38.98	36.83	41.41	41.4	40.25	40.01	32.02	35.26	35.34
Urocissa erythrorhyncha	38.5	38.79	36.13	38.26	39.21	36.13	42.83	41.25	41.97	39.46	31.69	36.23	36.9
Melampitta lugubris	35.99	42.61	34.9	37.74	39.26	34.91	43.85	42.69	40.65	36.29	30.74	35.78	34.84
Mean±SD	38.64±2.87	39.31±5.39	35.99±1.79	39.15±2.66	40.67±2.91	35.91±2.19	42.14±2.83	43.62±2.2	40.6±4.67	36.27±1.96	35.4±4.75	37.18±2.08	37.03±2.55
