# Supplementary material for: From Codons to Protein Structure: Evolutionary Constraints of Mitochondrial Proteins in Corvides
Source: Biology (Basel). 2026 Jul 19;15(14):1190. doi: 10.3390/biology15141190 (PMC13404721; doi:10.3390/biology15141190)
Supplement: Supplementary file 1 [file biology-15-01190-s001.zip › Table S4.xlsx]

## Sheet: Table S4 (2)
Table S4. The RSCU values of codons among Corvides species.
Family	Species	TTG	TGG	ACG	GCG	AAG	CCG	TCG	AGT	CAG	CGT	GAG	GAT	GGT	TGT	CAT	ATG	TTA	TAT	CTT	TTT	GTG	CTG	CGG	AAT	CGC	GGG	ATT	GCT	CCT	GTT	ACT	AGC	TCT	CCC	GGC	CTC	GTC	ATC	AAC	GTA	GCA	TTC	TAC	ACC	CAC	ATA	TGC	ACA
Cinclosomatidae	Ptilorrhoa caerulescens	0.201835	0.168224	0.100313	0.118033	0.162791	0.106195	0.140468	0.140468	0.150538	0.338028	0.365591	0.253968	0.355556	0.0714286	0.330275	0.455556	0.53211	0.261682	0.385321	0.353488	0.574713	0.59633	0.225352	0.402985	0.56338	0.64	0.508361	0.629508	0.513274	0.735632	0.789969	1.06355	0.64214	1.18584	0.728889	0.908257	1.10345	1.49164	1.59701	1.58621	1.25902	1.64651	1.73832	1.61755	1.66972	1.54444	1.92857	1.49216
	Ptilorrhoa leucosticta	0.104101	0.150943	0.0625	0.12945	0.0930233	0.144144	0.163265	0.204082	0.311111	0.378378	0.297872	0.463768	0.27027	0.275862	0.236364	0.537634	0.567823	0.339623	0.33123	0.447489	0.55102	0.776025	0.648649	0.244275	0.432432	0.774775	0.484429	0.634304	0.522523	0.673469	0.575	0.979592	0.673469	0.900901	0.792793	0.794953	0.959184	1.51557	1.75573	1.81633	1.34628	1.55251	1.66038	1.8625	1.76364	1.46237	1.72414	1.5
Artamidae	Artamus cinereus	0.138037	0.317757	0.0915033	0.0638978	0.091954	0.146119	0.185567	0.164948	0.27957	0.378378	0.157303	0.647887	0.511416	0.285714	0.372549	0.474576	0.745399	0.547009	0.432515	0.54955	0.613757	0.441718	0.648649	0.409449	0.594595	0.840183	0.657895	0.690096	0.657534	0.698413	0.901961	1.1134	0.742268	1.22374	0.913242	1.02147	0.973545	1.34211	1.59055	1.71429	1.34185	1.45045	1.45299	1.42484	1.62745	1.52542	1.71429	1.5817
	Artamus cyanopterus	0.155725	0.261682	0.140127	0.0921053	0.0689655	0.0723982	0.103806	0.207612	0.12766	0.547945	0.0681818	0.591549	0.40367	0.5	0.509804	0.485549	0.622901	0.410256	0.531298	0.459459	0.497409	0.412214	0.438356	0.294574	0.547945	0.53211	0.671096	0.671053	0.760181	0.704663	0.917197	1.07958	0.871972	1.12217	0.972477	0.88855	0.911917	1.3289	1.70543	1.88601	1.36842	1.54054	1.58974	1.36306	1.4902	1.51445	1.5	1.57962
Platysteiridae	Dyaphorophyia castanea	0.210046	0.203704	0.0858896	0.205128	0.186047	0.144796	0.190813	0.212014	0.26	0.347826	0.247191	0.567164	0.470588	0.533333	0.448598	0.482353	0.621005	0.490909	0.374429	0.361111	0.670051	0.60274	0.347826	0.351145	0.463768	0.669683	0.625	0.717949	0.561086	0.48731	0.613497	1.06007	0.59364	0.886878	0.995475	0.83105	0.913706	1.375	1.64885	1.92893	1.17949	1.63889	1.50909	1.69325	1.5514	1.51765	1.46667	1.60736
Vangidae	Philentoma pyrhoptera	0.192073	0.339623	0.139683	0.113565	0.229885	0.0888889	0.182432	0.141892	0.22449	0.285714	0.344828	0.454545	0.324324	0.275862	0.314815	0.566265	0.493902	0.37037	0.375	0.374429	0.526829	0.795732	0.914286	0.363636	0.457143	0.972973	0.452555	0.429022	0.675556	0.585366	0.584127	1.15541	0.648649	1.20889	0.864865	0.996951	0.917073	1.54745	1.63636	1.97073	1.1735	1.62557	1.62963	1.77778	1.68519	1.43373	1.72414	1.49841
	Hemipus picatus	0.145897	0.242991	0.114286	0.126183	0.298851	0.264317	0.152174	0.152174	0.255319	0.169014	0.4	0.323529	0.373333	0.571429	0.306306	0.6	0.474164	0.381818	0.337386	0.446512	0.544503	0.966565	0.450704	0.355556	0.788732	0.764444	0.419244	0.605678	0.634361	0.52356	0.48254	1.06522	0.673913	1.19824	0.942222	0.920973	1.08901	1.58076	1.64444	1.84293	1.22397	1.55349	1.61818	1.91746	1.69369	1.4	1.42857	1.48571
	Schetba rufa	0.204334	0.150943	0.160535	0.176656	0.209302	0.292237	0.1875	0.208333	0.2	0.342857	0.247191	0.492308	0.486957	0.137931	0.519231	0.581395	0.49226	0.350877	0.520124	0.483721	0.590476	0.5387	0.628571	0.511628	0.342857	0.608696	0.595318	0.757098	0.694064	0.780952	0.842809	1.02083	0.8125	1.0411	0.782609	0.798762	0.8	1.40468	1.48837	1.82857	1.22397	1.51628	1.64912	1.61873	1.48077	1.4186	1.86207	1.37793
Malaconotidae	Dryoscopus cubla	0.0556414	0.113208	0.0886076	0.0918033	0.0689655	0.0714286	0.166667	0.25	0.206186	0.277778	0.241758	0.454545	0.272727	0.285714	0.514286	0.531073	0.426584	0.625	0.528594	0.437209	0.559585	0.491499	0.5	0.510949	0.222222	0.472727	0.803987	1.03607	0.571429	0.725389	0.860759	0.958333	0.708333	0.982143	0.672727	0.769706	0.642487	1.19601	1.48905	2.07254	1.20656	1.56279	1.375	1.34177	1.48571	1.46893	1.71429	1.70886
	Dryoscopus gambensis	0.0930233	0.0377358	0.0864198	0.123288	0.114943	0.107623	0.123288	0.205479	0.103093	0.166667	0.21978	0.461538	0.456621	0.357143	0.660194	0.395604	0.595349	0.482143	0.418605	0.576744	0.518135	0.493023	0.5	0.460432	0.333333	0.547945	0.728477	0.890411	0.663677	0.642487	0.839506	0.965753	0.821918	0.932735	0.639269	0.883721	0.683938	1.27152	1.53957	2.15544	1.23288	1.42326	1.51786	1.41975	1.33981	1.6044	1.64286	1.65432
	Chlorophoneus sulfureopectus	0.112853	0.0943396	0.106312	0.100313	0.117647	0.0900901	0.209059	0.229965	0.329897	0.338028	0.47191	0.547945	0.340807	0.133333	0.4	0.621469	0.451411	0.365217	0.376176	0.381818	0.514851	0.780564	0.732394	0.346457	0.225352	0.7713	0.616949	0.702194	0.504505	0.455446	0.82392	1.0453	0.627178	1.02703	0.950673	0.874608	1.16832	1.38305	1.65354	1.86139	1.07837	1.61818	1.63478	1.39535	1.6	1.37853	1.86667	1.67442
Pityriasidae	Pityriasis gymnocephala	0.128637	0.224299	0.146667	0.151899	0.232558	0.0888889	0.188811	0.188811	0.252632	0.169014	0.408602	0.584615	0.353982	0.516129	0.435644	0.471264	0.284839	0.482759	0.330781	0.535885	0.424242	0.588055	0.394366	0.432836	0.507042	0.849558	0.657807	0.683544	0.711111	0.767677	0.693333	1.09091	0.818182	0.817778	0.654867	0.781011	0.969697	1.34219	1.56716	1.83838	1.31646	1.46411	1.51724	1.36	1.56436	1.52874	1.48387	1.8
Campephagidae	Pericrocotus ethologus	0.178683	0.0761905	0.0632911	0.106667	0.113636	0.125561	0.182432	0.364865	0.107527	0.463768	0.297872	0.553846	0.608295	0.451613	0.62	0.548571	0.959248	0.504505	0.592476	0.614679	0.44	0.310345	0.289855	0.690647	0.347826	0.516129	0.925566	0.973333	0.627803	0.84	1	0.851351	1.05405	0.591928	0.940092	0.742947	1.02	1.07443	1.30935	1.7	1.36	1.38532	1.4955	1.25316	1.38	1.45143	1.54839	1.68354
	Lalage maculosa	0.0723982	0.130841	0.0651466	0.127389	0.181818	0.0720721	0.228374	0.186851	0.126316	0.333333	0.369565	0.349206	0.430493	0.285714	0.411765	0.638037	0.561086	0.495575	0.678733	0.581818	0.343434	0.479638	0.5	0.360902	0.666667	0.789238	0.745763	0.738854	0.864865	0.747475	0.859935	1.03806	0.747405	1.00901	0.932735	1.11312	1.35354	1.25424	1.6391	1.55556	1.23567	1.41818	1.50442	1.57655	1.58824	1.36196	1.71429	1.49837
	Lalage tricolor	0.0820669	0.149533	0.103226	0.113565	0.091954	0.0904977	0.246575	0.143836	0.106383	0.444444	0.326087	0.4	0.391111	0.285714	0.470588	0.479042	0.574468	0.530973	0.738602	0.527273	0.395833	0.43769	0.388889	0.390625	0.5	0.853333	0.794613	0.832808	0.850679	0.729167	0.825806	1.10959	0.80137	0.977376	0.888889	1.02128	1.3125	1.20539	1.60938	1.5625	1.19874	1.47273	1.46903	1.56129	1.52941	1.52096	1.71429	1.50968
Falcunculidae	Falcunculus frontatus	0.102644	0.0934579	0.0526316	0.0903226	0.114943	0.162162	0.147368	0.126316	0.12766	0.450704	0.181818	0.56338	0.442478	0.0689655	0.557692	0.544444	0.634526	0.348624	0.466563	0.502242	0.467005	0.531882	0.338028	0.356589	0.507042	0.513274	0.701299	0.83871	0.486486	0.649746	0.921053	1.09474	0.8	0.864865	0.938053	0.774495	0.974619	1.2987	1.64341	1.90863	1.26452	1.49776	1.65138	1.26316	1.44231	1.45556	1.93103	1.76316
Oreoicidae	Oreoica gutturalis	0.121118	0.132075	0.113924	0.102236	0.214286	0.144796	0.163823	0.1843	0.226804	0.219178	0.355556	0.318841	0.254545	0.206897	0.438095	0.583333	0.475155	0.403509	0.531056	0.458716	0.518135	0.63354	0.493151	0.396947	0.438356	0.654545	0.646865	0.638978	0.542986	0.849741	0.683544	0.982935	0.94198	1.12217	1.16364	1.02484	1.03627	1.35314	1.60305	1.59585	1.36741	1.54128	1.59649	1.72152	1.5619	1.41667	1.7931	1.48101
Oriolidae	Oriolus chinensis	0.175385	0.149533	0.0915033	0.161994	0.423529	0.143498	0.349315	0.123288	0.319149	0.746667	0.333333	0.264706	0.303571	0.137931	0.342857	0.635838	0.572308	0.327273	0.461538	0.383929	0.582915	0.858462	0.48	0.333333	0.533333	0.946429	0.58042	0.697819	0.484305	0.743719	0.732026	1.23288	0.657534	1.04036	0.875	0.821538	0.924623	1.41958	1.66667	1.74874	1.20872	1.61607	1.67273	1.50327	1.65714	1.36416	1.86207	1.6732
	Oriolus flavocinctus	0.137195	0.150943	0.146179	0.0894569	0.235294	0.107143	0.204778	0.204778	0.369565	0.486486	0.359551	0.411765	0.32	0.428571	0.509804	0.534884	0.594512	0.5	0.47561	0.495495	0.502513	0.704268	0.432432	0.369231	0.702703	0.942222	0.62543	0.702875	0.625	0.944724	0.82392	1.06485	0.716724	0.857143	0.942222	0.896341	0.864322	1.37457	1.63077	1.68844	1.29073	1.5045	1.5	1.31561	1.4902	1.46512	1.57143	1.71429
	Oriolus kundoo	0.175926	0.0934579	0.0680272	0.135802	0.255814	0.144144	0.280936	0.120401	0.365591	0.594595	0.269663	0.470588	0.285714	0.137931	0.444444	0.700565	0.592593	0.433962	0.444444	0.453333	0.594059	0.898148	0.594595	0.24	0.540541	0.946429	0.608392	0.753086	0.504505	0.732673	0.721088	1.26421	0.662207	0.990991	0.839286	0.805556	0.950495	1.39161	1.76	1.72277	1.17284	1.54667	1.56604	1.48299	1.55556	1.29944	1.86207	1.72789
	Oriolus oriolus	0.194745	0.224299	0.0927152	0.15142	0.258824	0.142857	0.241611	0.120805	0.168421	0.578947	0.247191	0.4	0.286996	0.2	0.423077	0.704545	0.584235	0.436364	0.472952	0.509091	0.535885	0.714065	0.368421	0.292683	0.684211	1.11211	0.683274	0.858044	0.517857	0.669856	0.768212	1.24832	0.805369	0.982143	0.896861	0.769706	1.05263	1.31673	1.70732	1.74163	1.18612	1.49091	1.56364	1.45695	1.57692	1.29545	1.8	1.68212
Pachycephalidae	Colluricincla boweri	0.0911854	0.0934579	0.0880503	0.203175	0.139535	0.142857	0.147368	0.105263	0.212766	0.285714	0.229885	0.537313	0.538117	0.2	0.509804	0.469136	0.583587	0.375	0.37386	0.522523	0.513369	0.392097	0.342857	0.449275	0.685714	0.484305	0.773333	0.774603	0.571429	0.705882	0.716981	1.09474	0.863158	0.946429	0.843049	1.01216	0.791444	1.22667	1.55072	1.9893	1.26984	1.47748	1.625	1.59748	1.4902	1.53086	1.8	1.59748
	Colluricincla harmonica	0.0914634	0.168224	0.0390879	0.139683	0.139535	0.141593	0.166667	0.166667	0.215054	0.28169	0.181818	0.447761	0.538117	0.275862	0.307692	0.414634	0.57622	0.318584	0.356707	0.479638	0.510204	0.457317	0.394366	0.367647	0.676056	0.538117	0.680135	0.749206	0.566372	0.653061	0.925081	1.04167	0.75	0.920354	0.878924	0.969512	0.979592	1.31987	1.63235	1.85714	1.32063	1.52036	1.68142	1.47231	1.69231	1.58537	1.72414	1.56352
	Colluricincla megarhyncha	0.146565	0.168224	0.0869565	0.12945	0.0930233	0.106667	0.169014	0.126761	0.168421	0.171429	0.275862	0.537313	0.486486	0.206897	0.407767	0.407186	0.476336	0.247788	0.375573	0.491071	0.592593	0.384733	0.4	0.302158	0.628571	0.486486	0.632653	0.673139	0.497778	0.783069	0.720497	1.07746	0.84507	0.96	0.882883	0.989313	0.740741	1.36735	1.69784	1.8836	1.33333	1.50893	1.75221	1.67702	1.59223	1.59281	1.7931	1.51553
	Colluricincla tenebrosa	0.117825	0.150943	0.0641026	0.24127	0.164706	0.16	0.206897	0.165517	0.27957	0.219178	0.209302	0.323529	0.642857	0.2	0.45283	0.412121	0.607251	0.40367	0.317221	0.449541	0.649215	0.670695	0.383562	0.328358	0.712329	0.642857	0.711864	0.634921	0.604444	0.649215	0.602564	1.09655	0.806897	0.942222	0.732143	1.06042	1.02618	1.28814	1.67164	1.67539	1.23175	1.55046	1.59633	1.80769	1.54717	1.58788	1.8	1.52564
	Colluricincla woodwardi	0.135542	0.0934579	0.0877743	0.180645	0.0941176	0.106667	0.1875	0.229167	0.255319	0.514286	0.337079	0.382353	0.581818	0.551724	0.407767	0.447205	0.686747	0.389381	0.406627	0.511416	0.520833	0.51506	0.342857	0.426471	0.514286	0.727273	0.759322	0.735484	0.64	0.729167	0.827586	1.04167	0.9375	0.888889	0.781818	0.966867	0.875	1.24068	1.57353	1.875	1.29032	1.48858	1.61062	1.5047	1.59223	1.5528	1.44828	1.57994
Vireonidae	Erpornis zantholeuca	0	0.149533	0.0634921	0.102564	0.211765	0.177778	0.128571	0.15	0.326531	0.166667	0.25	0.470588	0.330435	0.333333	0.45098	0.662577	0.265649	0.36036	0.503817	0.426087	0.514851	0.796947	0.555556	0.353846	0.611111	0.591304	0.72028	0.705128	0.675556	0.811881	0.698413	1.05	0.9	1.13778	1.04348	0.998473	1.06931	1.27972	1.64615	1.60396	1.30769	1.57391	1.63964	1.72698	1.54902	1.33742	1.66667	1.51111
Monarchidae	Hypothymis azurea	0.0917431	0.203704	0.0774194	0.130293	0.0697674	0.199095	0.1843	0.163823	0.14433	0.333333	0.241758	0.375	0.343891	0.193548	0.372549	0.575	0.568807	0.410714	0.46789	0.429224	0.462312	0.633028	0.333333	0.340741	0.666667	0.542986	0.655844	0.846906	0.488688	0.80402	0.8	0.962457	0.962457	1.04977	1.10407	0.926606	1.00503	1.34416	1.65926	1.72864	1.17264	1.57078	1.58929	1.41935	1.62745	1.425	1.80645	1.70323
	Terpsiphone atrocaudata	0.0547945	0.166667	0.0888889	0.133779	0.0465116	0.108108	0.0408163	0.244898	0.123711	0.28169	0.32967	0.553846	0.394619	0.333333	0.277228	0.617284	0.639269	0.339286	0.520548	0.37788	0.410256	0.447489	0.450704	0.4	0.788732	0.502242	0.580645	0.682274	0.612613	0.697436	0.888889	0.857143	0.897959	1.04505	0.950673	0.90411	1.06667	1.41935	1.6	1.82564	1.21739	1.62212	1.66071	1.34603	1.72277	1.38272	1.66667	1.67619
	Terpsiphone corvina	0.0546282	0.12963	0.075	0.106667	0.0697674	0.108597	0.101351	0.222973	0.103093	0.338028	0.173913	0.338462	0.376682	0.206897	0.352941	0.705128	0.500759	0.378378	0.418816	0.431193	0.430769	0.518968	0.507042	0.4	0.732394	0.556054	0.647059	0.706667	0.597285	0.779487	0.85	0.851351	0.912162	1.01357	0.986547	0.983308	1.04615	1.35294	1.6	1.74359	1.25333	1.56881	1.62162	1.3875	1.64706	1.29487	1.7931	1.6875
	Terpsiphone paradisi	0.0733945	0.148148	0.0634921	0.118033	0.0930233	0.108108	0.040678	0.264407	0.14433	0.28169	0.351648	0.477612	0.394619	0.206897	0.316832	0.628931	0.642202	0.392857	0.477064	0.383562	0.510204	0.486239	0.507042	0.466165	0.788732	0.538117	0.697068	0.747541	0.630631	0.734694	0.901587	0.833898	0.874576	1.00901	0.96861	0.926606	1.06122	1.30293	1.53383	1.69388	1.23279	1.61644	1.60714	1.28254	1.68317	1.37107	1.7931	1.75238
	Terpsiphone rufiventer	0.0642202	0.12963	0.075	0.0930233	0.0465116	0.108597	0.0816327	0.244898	0.0618557	0.394366	0.263736	0.492308	0.358744	0.275862	0.294118	0.725	0.477064	0.432432	0.431193	0.410959	0.597938	0.522936	0.450704	0.4	0.676056	0.609865	0.711974	0.717608	0.579186	0.639175	0.7875	0.857143	0.918367	1.03167	1.02242	1	1.13402	1.28803	1.6	1.62887	1.23588	1.58904	1.56757	1.4375	1.70588	1.275	1.72414	1.7
	Terpsiphone rufocinerea	0.0642202	0.12963	0.075	0.0927152	0.0232558	0.126697	0.101695	0.244068	0.0618557	0.394366	0.263736	0.454545	0.376682	0.206897	0.294118	0.695652	0.477064	0.414414	0.431193	0.401826	0.597938	0.550459	0.450704	0.402985	0.676056	0.627803	0.712418	0.728477	0.579186	0.680412	0.775	0.854237	0.894915	1.03167	1.02242	1	1.1134	1.28758	1.59701	1.60825	1.24503	1.59817	1.58559	1.475	1.70588	1.30435	1.7931	1.675
	Trochocercus nitens	0.0826953	0.185185	0.0912052	0.205128	0.137931	0.105727	0.123288	0.0821918	0.22449	0.338028	0.241758	0.477612	0.217195	0.266667	0.27451	0.608696	0.56049	0.265487	0.459418	0.374429	0.3125	0.56049	0.619718	0.259542	0.676056	0.669683	0.525974	0.717949	0.440529	0.770833	0.820847	1.10959	0.69863	1.05727	1.15837	1.01991	0.916667	1.47403	1.74046	2	1.14103	1.62557	1.73451	1.48534	1.72549	1.3913	1.73333	1.60261
Rhipiduridae	Rhipidura dahli	0.157895	0.130841	0.0506329	0.130719	0.0227273	0.0177778	0.190141	0.105634	0.150538	0.507042	0.175824	0.422535	0.52968	0.275862	0.448598	0.481481	0.696594	0.589286	0.5387	0.504348	0.591133	0.343653	0.507042	0.351145	0.450704	0.456621	0.722973	0.718954	0.835556	0.768473	0.911392	1.05634	1.20423	1.19111	1.05936	0.928793	1.04433	1.27703	1.64885	1.59606	1.39869	1.49565	1.41071	1.58228	1.5514	1.51852	1.72414	1.4557
	Rhipidura fuliginosa	0.11094	0.148148	0.116883	0.126984	0.0449438	0.0357143	0.104895	0.272727	0.153846	0.514286	0.153846	0.405797	0.472727	0.482759	0.641509	0.43038	0.730354	0.637168	0.693374	0.528634	0.588832	0.397535	0.342857	0.492537	0.514286	0.527273	0.818482	0.761905	0.857143	0.791878	0.987013	0.923077	1.04895	0.928571	1.07273	0.767334	0.873096	1.18152	1.50746	1.74619	1.40952	1.47137	1.36283	1.37662	1.35849	1.56962	1.51724	1.51948
	Rhipidura javanica	0.140187	0.149533	0.0789474	0.0915033	0.0666667	0.0533333	0.122867	0.245734	0.129032	0.285714	0.258065	0.537313	0.442396	0.344828	0.627451	0.546584	0.850467	0.417391	0.607477	0.524017	0.505051	0.299065	0.342857	0.507246	0.457143	0.571429	0.792208	0.679739	0.888889	0.666667	1.18421	0.982935	1.08532	0.835556	0.976959	0.850467	1.19192	1.20779	1.49275	1.63636	1.47712	1.47598	1.58261	1.18421	1.37255	1.45342	1.65517	1.55263
Ifritidae	Ifrita kowaldi	0.100763	0.168224	0.105263	0.0761905	0.0465116	0.230088	0.201342	0.100671	0.354167	0.338028	0.363636	0.537313	0.579186	0.533333	0.377358	0.55	0.641221	0.462963	0.58626	0.553571	0.613757	0.531298	0.338028	0.348485	0.84507	0.524887	0.651316	0.749206	0.707965	0.804233	0.815789	1.10738	0.885906	0.761062	0.959276	1.03511	1.14286	1.34868	1.65152	1.43915	1.28254	1.44643	1.53704	1.67105	1.62264	1.45	1.46667	1.40789
Dicruridae	Dicrurus aeneus	0.12844	0.0761905	0.0759494	0.176271	0.123457	0.123348	0.0614334	0.204778	0.258065	0.112676	0.377778	0.636364	0.454545	0.5	0.5	0.539326	0.59633	0.504348	0.550459	0.518182	0.52356	0.568807	0.676056	0.42029	0.619718	0.636364	0.77377	0.759322	0.563877	0.837696	0.911392	1.00341	0.94198	0.863436	0.854545	0.651376	0.816754	1.22623	1.57971	1.82199	1.2339	1.48182	1.49565	1.43038	1.5	1.46067	1.5	1.58228
	Dicrurus atripennis	0.232919	0.152381	0.140575	0.12	0.047619	0.109091	0.161074	0.201342	0.25	0.228571	0.266667	0.584615	0.571429	0.5	0.686275	0.505495	0.89441	0.741379	0.680124	0.598214	0.367568	0.540373	0.685714	0.517986	0.457143	0.608295	0.878205	1.10667	0.636364	1.05946	0.85623	1.02685	0.90604	0.781818	0.75576	0.661491	0.778378	1.12179	1.48201	1.79459	1.28	1.40179	1.25862	1.40575	1.31373	1.49451	1.5	1.59744
	Dicrurus hottentottus	0.224299	0.190476	0.116505	0.0666667	0.0465116	0	0.062069	0.186207	0.164948	0.338028	0.307692	0.818182	0.694064	0.428571	0.769231	0.478723	0.897196	0.732143	0.598131	0.631111	0.463158	0.523364	0.56338	0.510949	0.338028	0.621005	0.762215	1.04	0.864865	0.968421	0.919094	0.993103	0.972414	0.468468	0.675799	0.46729	0.673684	1.23779	1.48905	1.89474	1.37333	1.36889	1.26786	1.43689	1.23077	1.52128	1.57143	1.52751
	Dicrurus macrocercus	0.204334	0.171429	0.0897436	0.131148	0.0705882	0.0727273	0.348123	0.225256	0.25	0.507042	0.314607	0.492308	0.452489	0.357143	0.47619	0.462366	0.696594	0.578947	0.594427	0.572727	0.434783	0.594427	0.507042	0.42963	0.225352	0.669683	0.724919	0.944262	0.563636	1.02174	0.961538	0.982935	0.798635	0.8	0.904977	0.687307	0.673913	1.27508	1.57037	1.86957	1.29836	1.42727	1.42105	1.30769	1.52381	1.53763	1.64286	1.64103
	Dicrurus megarhynchus	0.248408	0.171429	0.0747664	0.177474	0.0722892	0.0904977	0.164948	0.309278	0.103093	0.394366	0.282609	0.4	0.618182	0.428571	0.838095	0.507772	1.22293	0.714286	0.573248	0.571429	0.397906	0.429936	0.619718	0.565517	0.28169	0.563636	0.814332	1.03754	0.742081	1.00524	0.971963	0.804124	1.01031	0.524887	0.672727	0.39172	0.649215	1.18567	1.43448	1.94764	1.29693	1.42857	1.28571	1.29595	1.1619	1.49223	1.57143	1.65732
	Dicrurus paradiseus	0.186916	0.0571429	0.138801	0.123288	0.0941176	0.0892857	0.1843	0.1843	0.0618557	0.28169	0.244444	0.656716	0.584475	0.428571	0.568627	0.331492	0.953271	0.666667	0.560748	0.610619	0.329897	0.448598	0.394366	0.503704	0.394366	0.511416	0.741935	1.10959	0.625	1.05155	0.921136	0.982935	1.08532	0.767857	0.730594	0.53271	0.762887	1.25806	1.4963	1.85567	1.31507	1.38938	1.33333	1.38801	1.43137	1.66851	1.57143	1.55205
Melampittidae	Melampitta lugubris	0.141732	0.0373832	0.0864198	0.0930233	0.136364	0.018018	0.103093	0.206186	0.206186	0.342857	0.175824	0.514286	0.440367	0.5	0.470588	0.488636	0.71811	0.421053	0.500787	0.531532	0.482412	0.302362	0.457143	0.562963	0.514286	0.440367	0.786667	0.996678	0.576577	0.864322	0.950617	1.01031	0.969072	0.810811	0.917431	0.746457	0.78392	1.21333	1.43704	1.86935	1.39535	1.46847	1.57895	1.37037	1.52941	1.51136	1.5	1.59259
Paradisaeidae	Cicinnurus regius	0.0740741	0.0566038	0.0504732	0.189831	0.116279	0.107143	0.147887	0.126761	0.25	0.277778	0.337079	0.666667	0.579186	0.482759	0.5	0.564706	0.685185	0.45614	0.416667	0.607143	0.376238	0.555556	0.388889	0.411765	0.555556	0.470588	0.710526	0.759322	0.714286	0.693069	0.832808	0.992958	0.887324	0.75	0.832579	0.787037	1.0297	1.28947	1.58824	1.90099	1.39661	1.39286	1.54386	1.40063	1.5	1.43529	1.51724	1.71609
	Diphyllodes magnificus	0.12037	0.0943396	0.0764331	0.158416	0.0465116	0.107623	0.191489	0.148936	0.294737	0.383562	0.340909	0.619718	0.446429	0.571429	0.54902	0.45614	0.611111	0.357143	0.518519	0.58296	0.316832	0.537037	0.383562	0.325926	0.493151	0.571429	0.797342	0.792079	0.663677	0.772277	0.840764	1.02128	1	0.825112	1.01786	0.768519	0.970297	1.20266	1.67407	1.94059	1.43894	1.41704	1.64286	1.42675	1.45098	1.54386	1.42857	1.65605
	Drepanornis albertisi	0.0559006	0.0377358	0.114286	0.172757	0.045977	0.125561	0.233216	0.29682	0.273684	0.444444	0.25	0.513514	0.535714	0.62069	0.514851	0.614525	0.689441	0.392857	0.493789	0.551111	0.376238	0.708075	0.555556	0.507692	0.388889	0.535714	0.755853	0.704319	0.7713	0.792079	0.850794	0.869258	0.911661	0.717489	0.767857	0.801242	0.910891	1.24415	1.49231	1.92079	1.4485	1.44889	1.60714	1.38413	1.48515	1.38547	1.37931	1.65079
	Epimachus meyeri	0.0739599	0.0188679	0.113924	0.145215	0.0229885	0.143498	0.105263	0.126316	0.189474	0.444444	0.314607	0.472222	0.612613	0.482759	0.633663	0.591716	0.610169	0.513274	0.51772	0.571429	0.514851	0.489985	0.5	0.300752	0.388889	0.504505	0.735099	0.765677	0.556054	0.633663	0.911392	1.07368	0.842105	0.950673	0.774775	0.767334	1.0297	1.2649	1.69925	1.82178	1.38614	1.42857	1.48673	1.32911	1.36634	1.40828	1.51724	1.64557
	Lophorina superba	0.112676	0.113208	0.0636943	0.213333	0.0697674	0.162162	0.252632	0.147368	0.210526	0.277778	0.224719	0.722222	0.48	0.413793	0.504854	0.587571	0.525822	0.432432	0.413146	0.502203	0.60733	0.600939	0.388889	0.323077	0.5	0.373333	0.764331	0.68	0.756757	0.60733	0.853503	1.07368	0.989474	0.738739	0.835556	0.788732	1.04712	1.23567	1.67692	1.73822	1.38667	1.4978	1.56757	1.32484	1.49515	1.41243	1.58621	1.75796
	Manucodia ater	0.203704	0.0373832	0.0769231	0.107023	0.136364	0.0892857	0.106762	0.213523	0.14433	0.450704	0.386364	0.333333	0.418182	0.571429	0.514286	0.562874	0.898148	0.486486	0.462963	0.672646	0.444444	0.518519	0.507042	0.517986	0.450704	0.690909	0.762215	0.842809	0.714286	0.888889	0.820513	1.00356	1.08897	0.892857	1.03636	0.925926	0.966184	1.23779	1.48201	1.70048	1.29766	1.32735	1.51351	1.35897	1.48571	1.43713	1.42857	1.74359
	Manucodia chalybatus	0.186047	0.0747664	0.124611	0.107744	0.159091	0.125	0.128571	0.15	0.222222	0.450704	0.372093	0.575758	0.470588	0.428571	0.54902	0.658537	0.846512	0.495575	0.483721	0.547085	0.590476	0.595349	0.619718	0.5	0.394366	0.651584	0.762215	0.861953	0.767857	0.857143	0.809969	1.11429	0.985714	0.732143	0.923077	0.837209	0.933333	1.23779	1.5	1.61905	1.31987	1.45291	1.50442	1.39564	1.45098	1.34146	1.57143	1.66978
	Manucodia jobiensis	0.269767	0.0747664	0.115756	0.0794702	0.16092	0.143498	0.106383	0.170213	0.121212	0.450704	0.390805	0.575758	0.506787	0.428571	0.442308	0.581818	0.725581	0.522523	0.409302	0.570136	0.54717	0.530233	0.732394	0.540146	0.394366	0.651584	0.815534	0.834437	0.699552	0.773585	0.951768	1.06383	0.978723	0.789238	0.886878	0.911628	1	1.18447	1.45985	1.67925	1.36424	1.42986	1.47748	1.27331	1.55769	1.41818	1.57143	1.65916
	Paradisaea raggiana	0.0923077	0.0943396	0.153355	0.105611	0.091954	0.0538117	0.280576	0.194245	0.185567	0.166667	0.269663	0.535211	0.584071	0.482759	0.505051	0.596491	0.738462	0.40708	0.452308	0.529148	0.45098	0.581538	0.333333	0.432836	0.666667	0.513274	0.722408	0.778878	0.878924	0.803922	0.86901	0.94964	1.03597	0.717489	0.884956	0.812308	0.901961	1.27759	1.56716	1.84314	1.39934	1.47085	1.59292	1.35463	1.49495	1.40351	1.51724	1.623
	Parotia carolae	0.204651	0.169811	0.0507937	0.146179	0.141176	0.0535714	0.1875	0.25	0.103093	0.328767	0.272727	0.342857	0.432432	0.642857	0.509804	0.491429	0.651163	0.482143	0.409302	0.660633	0.444444	0.567442	0.657534	0.402985	0.493151	0.684685	0.62585	0.637874	0.642857	0.966184	0.685714	0.9375	0.854167	0.857143	0.828829	0.911628	0.869565	1.37415	1.59701	1.71981	1.4485	1.33937	1.51786	1.5746	1.4902	1.50857	1.35714	1.68889
	Parotia lawesii	0.149068	0.226415	0.139683	0.135593	0.186047	0.0720721	0.165517	0.165517	0.145833	0.222222	0.431818	0.422535	0.468468	0.413793	0.342857	0.491429	0.57764	0.422018	0.456522	0.506667	0.492611	0.549689	0.555556	0.366412	0.5	0.720721	0.613861	0.813559	0.684685	0.729064	0.736508	1.05517	0.806897	0.882883	0.828829	0.838509	0.985222	1.38614	1.63359	1.7931	1.39661	1.49333	1.57798	1.48571	1.65714	1.50857	1.58621	1.6381
	Parotia sefilata	0.195046	0.188679	0.115016	0.146667	0.114943	0.108108	0.163265	0.183673	0.166667	0.111111	0.477273	0.535211	0.436364	0.413793	0.433962	0.54023	0.659443	0.351852	0.44582	0.547085	0.643902	0.510836	0.555556	0.294574	0.555556	0.690909	0.613333	0.786667	0.612613	0.760976	0.728435	1.08163	0.755102	0.972973	0.8	0.854489	0.936585	1.38667	1.70543	1.65854	1.37333	1.45291	1.64815	1.49521	1.56604	1.45977	1.58621	1.66134
	Parotia wahnesi	0.148377	0.188679	0.102894	0.146667	0.162791	0.0909091	0.163265	0.142857	0.168421	0.162162	0.295455	0.542857	0.452489	0.344828	0.4	0.589595	0.500773	0.444444	0.51932	0.517857	0.62439	0.704791	0.702703	0.442748	0.540541	0.832579	0.593333	0.76	0.581818	0.819512	0.694534	1.10204	0.816327	0.945455	0.778281	0.806801	0.956098	1.40667	1.55725	1.6	1.37333	1.48214	1.55556	1.50482	1.6	1.4104	1.65517	1.69775
	Phonygammus keraudrenii	0.175655	0.149533	0.164557	0.0662252	0.179775	0.142857	0.215827	0.280576	0.222222	0.571429	0.206897	0.84058	0.434389	0.571429	0.538462	0.596273	0.767334	0.410714	0.48074	0.573991	0.358209	0.610169	0.342857	0.426471	0.342857	0.561086	0.694534	0.887417	0.839286	0.756219	0.822785	0.906475	0.863309	0.928571	0.995475	0.961479	1.09453	1.30547	1.57353	1.79104	1.3245	1.42601	1.58929	1.39241	1.46154	1.40373	1.42857	1.62025
	Ptiloris intercedens	0.102326	0.0566038	0.131148	0.20915	0.137931	0.108108	0.229965	0.229965	0.168421	0.166667	0.295455	0.555556	0.538117	0.275862	0.490196	0.553672	0.725581	0.392857	0.511628	0.486726	0.442211	0.548837	0.555556	0.341085	0.666667	0.502242	0.642623	0.705882	0.720721	0.763819	0.852459	1.00348	0.940767	0.756757	0.717489	0.753488	0.964824	1.35738	1.65891	1.82915	1.39869	1.51327	1.60714	1.31148	1.5098	1.44633	1.72414	1.70492
	Ptiloris magnificus	0.0940439	0.0943396	0.166667	0.171053	0.091954	0.108597	0.250871	0.250871	0.168421	0.166667	0.318182	0.638889	0.571429	0.413793	0.34	0.555556	0.695925	0.403509	0.517241	0.491228	0.464646	0.554859	0.444444	0.40625	0.666667	0.517857	0.625	0.75	0.760181	0.727273	0.858974	0.982578	1.02439	0.705882	0.714286	0.695925	0.969697	1.375	1.59375	1.83838	1.43421	1.50877	1.59649	1.28205	1.66	1.44444	1.58621	1.69231
	Seleucidis melanoleucus	0.0745342	0.0754717	0.102564	0.131579	0.0465116	0.145455	0.166667	0.166667	0.208333	0.333333	0.314607	0.56338	0.702703	0.62069	0.62	0.49162	0.698758	0.517857	0.559006	0.475336	0.442211	0.540373	0.611111	0.308824	0.5	0.36036	0.781457	0.947368	0.654545	0.703518	0.871795	0.958333	1.04167	0.854545	0.612613	0.726708	0.944724	1.21854	1.69118	1.90955	1.42105	1.52466	1.48214	1.34615	1.38	1.50838	1.37931	1.67949
Corcoracidae	Struthidea cinerea	0.119816	0.130841	0.0894569	0.12	0.119048	0.0528634	0.234875	0.27758	0.12766	0.438356	0.355556	0.416667	0.495413	0.375	0.485981	0.432749	0.599078	0.60177	0.488479	0.431193	0.512315	0.43318	0.493151	0.41791	0.547945	0.550459	0.655518	0.813333	0.511013	0.768473	0.753994	1.00356	0.811388	1.00441	1.10092	1.05069	1.18227	1.34448	1.58209	1.53695	1.21333	1.56881	1.39823	1.55911	1.51402	1.56725	1.625	1.59744
	Corcorax melanorhamphos	0.132283	0.150943	0.115756	0.0792079	0.0229885	0.124444	0.126761	0.232394	0.333333	0.164384	0.340909	0.328358	0.474886	0.4	0.429907	0.565217	0.406299	0.34188	0.48189	0.414747	0.542714	0.585827	0.493151	0.215827	0.383562	0.547945	0.561873	0.660066	0.444444	0.80402	0.655949	0.992958	0.676056	0.48	0.876712	0.529134	0.844221	1.43813	1.78417	1.80905	1.37294	1.58525	1.65812	1.4791	1.57009	1.43478	1.6	1.7492
Laniidae	Lanius collurio	0.05547	0.0566038	0.117264	0.144262	0.153846	0.144144	0.103093	0.226804	0.168421	0.438356	0.266667	0.657143	0.381818	0.275862	0.52	0.519774	0.804314	0.495575	0.637904	0.591928	0.504854	0.38829	0.438356	0.460317	0.493151	0.490909	0.743243	0.891803	0.684685	0.912621	0.95114	1.05155	1.15464	0.810811	1	0.878274	1.02913	1.25676	1.53968	1.5534	1.31148	1.40807	1.50442	1.38111	1.48	1.48023	1.72414	1.55049
	Lanius cristatus	0.0740741	0.0754717	0.184818	0.155844	0.0879121	0.251121	0.205479	0.226027	0.252632	0.657534	0.11236	0.6	0.418182	0.206897	0.54	0.558659	0.731481	0.464286	0.509259	0.557522	0.376238	0.425926	0.438356	0.571429	0.328767	0.581818	0.879195	1.02597	0.627803	0.990099	1.0165	1.06849	1.15068	0.860987	1.01818	0.981481	1.0495	1.12081	1.42857	1.58416	1.2987	1.44248	1.53571	1.26733	1.46	1.44134	1.7931	1.53135
	Lanius isabellinus	0.05547	0.0566038	0.157377	0.157377	0.175824	0.162896	0.0821918	0.205479	0.168421	0.493151	0.288889	0.628571	0.418182	0.275862	0.585859	0.531073	0.813559	0.53913	0.628659	0.580357	0.44878	0.434515	0.493151	0.555556	0.438356	0.545455	0.758389	0.865574	0.705882	0.956098	0.878689	1.06849	1.21233	0.778281	0.945455	0.887519	0.995122	1.24161	1.44444	1.6	1.29836	1.41964	1.46087	1.42951	1.41414	1.46893	1.72414	1.53443
	Lanius ludovicianus	0.0547945	0.150943	0.136054	0.144737	0.175824	0.177778	0.162162	0.202703	0.147368	0.712329	0.311111	0.647887	0.343891	0.344828	0.534653	0.537143	0.611872	0.526316	0.666667	0.475336	0.618557	0.721461	0.60274	0.639344	0.219178	0.723982	0.757282	0.763158	0.835556	0.721649	0.789116	1.07432	1.15541	0.782222	1.04977	0.86758	1.05155	1.24272	1.36066	1.60825	1.26316	1.52466	1.47368	1.45578	1.46535	1.46286	1.65517	1.61905
	Lanius schach	0.12037	0.0754717	0.0927152	0.15534	0.0879121	0.269058	0.143345	0.225256	0.189474	0.60274	0.266667	0.571429	0.361991	0.275862	0.505051	0.542373	0.851852	0.513274	0.611111	0.56	0.39801	0.509259	0.438356	0.503937	0.383562	0.687783	0.798658	0.944984	0.64574	0.935323	0.993377	1.02389	1.18771	0.789238	1.03167	0.907407	1.03483	1.20134	1.49606	1.63184	1.30744	1.44	1.48673	1.29801	1.49495	1.45763	1.72414	1.61589
	Lanius sphenocercus sphenocercus	0.0365297	0.169811	0.149153	0.194805	0.173913	0.159292	0.143836	0.267123	0.189474	0.657534	0.444444	0.630137	0.361991	0.275862	0.529412	0.605714	0.684932	0.495575	0.657534	0.529148	0.594872	0.657534	0.547945	0.666667	0.273973	0.81448	0.77377	0.844156	0.761062	0.717949	0.881356	1.0274	1.17123	0.849558	1.06787	0.894977	1.02564	1.22623	1.33333	1.66154	1.20779	1.47085	1.50442	1.39661	1.47059	1.39429	1.72414	1.57288
	Lanius tephronotus	0.111455	0.0754717	0.10596	0.142395	0.0879121	0.284444	0.164384	0.226027	0.189474	0.60274	0.285714	0.571429	0.345455	0.275862	0.505051	0.539326	0.854489	0.513274	0.603715	0.557522	0.4	0.510836	0.438356	0.503937	0.383562	0.672727	0.812081	0.944984	0.64	0.96	0.993377	1.0274	1.17123	0.8	1.05455	0.919505	1.04	1.18792	1.49606	1.6	1.33333	1.44248	1.48673	1.29801	1.49495	1.46067	1.72414	1.60265
	Lanius tigrinus	0.0743034	0.0754717	0.130293	0.187919	0.133333	0.18018	0.122449	0.346939	0.255319	0.821918	0.263736	0.5	0.420091	0.466667	0.52	0.573034	0.845201	0.513274	0.49226	0.60793	0.411765	0.501548	0.493151	0.634146	0.219178	0.639269	0.824324	0.939597	0.792793	0.980392	0.859935	0.918367	1.06122	0.720721	1.02283	1.06811	0.980392	1.17568	1.36585	1.62745	1.2349	1.39207	1.48673	1.39414	1.48	1.42697	1.53333	1.61564
	Corvinella corvina	0.0744186	0.0754717	0.118033	0.245955	0.177778	0.196429	0.186851	0.290657	0.106383	0.540541	0.202247	0.676056	0.401826	0.482759	0.615385	0.728324	0.725581	0.375	0.669767	0.678571	0.54	0.604651	0.486486	0.755906	0.432432	0.456621	0.806557	0.763754	0.660714	0.82	1.03607	0.955017	1.0173	0.732143	0.931507	0.837209	1.1	1.19344	1.24409	1.54	1.26861	1.32143	1.625	1.20656	1.38462	1.27168	1.51724	1.63934
Eurocephalidae	Eurocephalus anguitimens	0.0368664	0.0747664	0.151899	0.119205	0.209302	0.0517241	0.10453	0.250871	0.103093	0.231884	0.217391	0.375	0.357143	0.357143	0.4	0.562874	0.470046	0.345455	0.451613	0.483412	0.507317	0.525346	0.463768	0.276923	0.811594	0.660714	0.605263	0.635762	0.62069	0.62439	0.607595	0.961672	0.731707	1.22414	0.964286	1.09677	1.26829	1.39474	1.72308	1.6	1.43046	1.51659	1.65455	1.5443	1.6	1.43713	1.64286	1.6962
Corvidae	Aphelocoma coerulescens	0.05547	0.0747664	0.0764331	0.105611	0.119048	0.142222	0.14841	0.233216	0.24	0.342857	0.386364	0.434783	0.456621	0.482759	0.490566	0.49697	0.51772	0.555556	0.563945	0.568889	0.596154	0.619414	0.628571	0.641791	0.685714	0.748858	0.784053	0.792079	0.8	0.807692	0.89172	0.996466	1.03887	1.10222	1.02283	1.11864	1.21154	1.21595	1.35821	1.38462	1.39934	1.43111	1.44444	1.49045	1.50943	1.50303	1.51724	1.5414
	Cissa hypoleuca	0.0828221	0.185185	0.0377358	0.0942761	0.0681818	0.0179372	0.0848057	0.233216	0.0625	0.457143	0.206897	0.411765	0.4	0.516129	0.486486	0.407186	0.533742	0.622642	0.634969	0.509091	0.43299	0.331288	0.514286	0.459259	0.514286	0.618182	0.630573	0.767677	0.64574	0.762887	0.81761	1.06007	0.826855	1.18386	0.981818	1.03067	0.969072	1.36943	1.54074	1.83505	1.44108	1.49091	1.37736	1.50943	1.51351	1.59281	1.48387	1.63522
	Corvus bennetti	0	0.0747664	0.0774194	0.12	0.047619	0.233184	0.146853	0.188811	0.244898	0.394366	0.292135	0.507042	0.502242	0.4	0.304762	0.651685	0.37037	0.576577	0.564815	0.544643	0.546341	0.527778	0.450704	0.507463	0.507042	0.430493	0.714777	0.733333	0.807175	0.839024	0.903226	0.944056	0.986014	0.825112	1.04036	1.01852	1.07317	1.28522	1.49254	1.54146	1.41333	1.45536	1.42342	1.40645	1.69524	1.34831	1.6	1.6129
	Corvus brachyrhynchos	0	0.186916	0.0392157	0.169935	0.0952381	0.125	0.231579	0.189474	0.222222	0.450704	0.224719	0.333333	0.401826	0.857143	0.396226	0.606742	0.416025	0.612613	0.545455	0.517857	0.42	0.434515	0.338028	0.449275	0.507042	0.383562	0.630872	0.705882	0.785714	0.88	1.01961	0.989474	1.09474	0.964286	1.13242	1.09091	0.94	1.36913	1.55072	1.76	1.41176	1.48214	1.38739	1.34641	1.60377	1.39326	1.14286	1.59477
	Corvus corax	0.01849	0.0560748	0.102894	0.120805	0.047619	0.0717489	0.147887	0.169014	0.204082	0.5	0.224719	0.422535	0.666667	0.413793	0.228571	0.682081	0.42527	0.642202	0.619414	0.519824	0.376963	0.526965	0.333333	0.470588	0.388889	0.486486	0.729032	0.644295	0.825112	1.02618	1.02894	0.950704	1.11972	0.735426	0.900901	0.915254	0.795812	1.27097	1.52941	1.80105	1.47651	1.48018	1.3578	1.28617	1.77143	1.31792	1.58621	1.58199
	Corvus cornix cornix	0.00924499	0.149533	0.038961	0.157895	0.0941176	0.107623	0.188811	0.230769	0.181818	0.450704	0.269663	0.376812	0.474886	0.733333	0.326923	0.601156	0.31433	0.684685	0.5547	0.486726	0.457711	0.600924	0.394366	0.474074	0.507042	0.52968	0.688963	0.684211	0.825112	0.855721	1.03896	0.965035	0.923077	0.932735	1.09589	1.07242	0.975124	1.31104	1.52593	1.71144	1.42105	1.51327	1.31532	1.33766	1.67308	1.39884	1.26667	1.58442
	Corvus corone orientalis	0.00925926	0.168224	0.0260586	0.158416	0.0705882	0.0717489	0.104895	0.20979	0.282828	0.450704	0.157303	0.38806	0.456621	0.827586	0.307692	0.628571	0.37963	0.558559	0.564815	0.478261	0.455446	0.537037	0.450704	0.367647	0.507042	0.474886	0.659933	0.69967	0.807175	0.792079	0.990228	1.02797	0.944056	0.950673	1.11416	1.05556	1.0297	1.34007	1.63235	1.72277	1.38614	1.52174	1.44144	1.31596	1.69231	1.37143	1.17241	1.66775
	Corvus coronoides	0.0185759	0.0761905	0.0883281	0.121622	0.0714286	0.199095	0.14433	0.206186	0.212766	0.338028	0.244444	0.520548	0.493151	0.413793	0.280374	0.640449	0.362229	0.720721	0.585139	0.558559	0.431373	0.482972	0.450704	0.492308	0.450704	0.456621	0.795918	0.648649	0.868778	0.960784	0.870662	0.969072	0.845361	0.723982	0.968037	0.993808	1.01961	1.20408	1.50769	1.58824	1.54054	1.44144	1.27928	1.38801	1.71963	1.35955	1.58621	1.653
	Corvus cryptoleucus	0.00927357	0.11215	0.0900322	0.147157	0.0963855	0.0538117	0.147887	0.169014	0.121212	0.507042	0.224719	0.56338	0.612613	0.551724	0.264151	0.632184	0.426584	0.568807	0.639876	0.515284	0.265306	0.500773	0.394366	0.459259	0.450704	0.396396	0.75	0.762542	0.807175	0.938776	1.05466	0.971831	1.05634	0.735426	0.954955	0.890263	0.857143	1.25	1.54074	1.93878	1.43144	1.48472	1.43119	1.3119	1.73585	1.36782	1.44828	1.54341
	Corvus frugilegus	0.00921659	0.0373832	0.12945	0.13289	0.139535	0.126126	0.145833	0.1875	0.20202	0.333333	0.272727	0.555556	0.506787	0.689655	0.304762	0.627907	0.276498	0.477064	0.654378	0.577778	0.435644	0.543779	0.5	0.492308	0.611111	0.579186	0.737542	0.69103	0.918919	1.0099	0.944984	1.02083	1.14583	0.828829	1.10407	0.940092	0.871287	1.26246	1.50769	1.68317	1.43522	1.42222	1.52294	1.39806	1.69524	1.37209	1.31034	1.52751
	Corvus hawaiiensis	0	0.0560748	0.0754717	0.160535	0.0705882	0.126126	0.208333	0.166667	0.265306	0.555556	0.363636	0.338028	0.454545	0.62069	0.25	0.609195	0.372671	0.594595	0.568323	0.551111	0.455446	0.549689	0.333333	0.484848	0.444444	0.709091	0.70903	0.668896	0.900901	0.831683	0.893082	1.0625	1.04167	0.792793	1.16364	0.913043	0.990099	1.29097	1.51515	1.72277	1.40468	1.44889	1.40541	1.43396	1.75	1.3908	1.37931	1.59748
	Corvus macrorhynchos	0.00918836	0.0747664	0.117647	0.117264	0.0952381	0.142857	0.209059	0.146341	0.244898	0.5	0.404494	0.477612	0.486486	0.666667	0.461538	0.693642	0.321593	0.495413	0.698315	0.558559	0.405797	0.679939	0.444444	0.441176	0.555556	0.630631	0.646048	0.76873	0.696429	0.94686	1.03268	1.02439	1.0662	1.07143	1.08108	0.946401	0.966184	1.35395	1.55882	1.68116	1.43322	1.44144	1.50459	1.28105	1.53846	1.30636	1.33333	1.56863
	Corvus macrorhynchos internedius	0.0183767	0.0747664	0.0797342	0.15534	0.119048	0.144144	0.295775	0.190141	0.226804	0.444444	0.426966	0.393939	0.464286	0.551724	0.423077	0.670588	0.339969	0.53211	0.679939	0.556054	0.352941	0.633997	0.5	0.385185	0.611111	0.553571	0.752542	0.647249	0.756757	0.882353	1.02326	0.929577	1.03521	1.00901	1.125	0.937213	1.03922	1.24746	1.61481	1.72549	1.43689	1.44395	1.46789	1.27575	1.57692	1.32941	1.44828	1.62126
	Corvus moneduloides	0	0.0186916	0.11215	0.164384	0.0952381	0.143498	0.188153	0.209059	0.181818	0.450704	0.314607	0.56338	0.524887	0.428571	0.264151	0.578035	0.398764	0.477064	0.602782	0.459459	0.512315	0.537867	0.338028	0.507246	0.450704	0.452489	0.763514	0.589041	0.717489	0.866995	0.847352	0.878049	1.0453	0.96861	0.977376	1.05719	1.04433	1.23649	1.49275	1.57635	1.43836	1.54054	1.52294	1.52025	1.73585	1.42197	1.57143	1.52025
	Corvus moriorum	0	0.0186916	0.0886076	0.108108	0.0952381	0.142857	0.126316	0.189474	0.265306	0.450704	0.224719	0.457143	0.520179	0.482759	0.245283	0.614525	0.388889	0.509091	0.564815	0.529148	0.512315	0.490741	0.507042	0.552239	0.450704	0.573991	0.668942	0.662162	0.642857	0.807882	1.02532	0.947368	1.01053	0.946429	1.04036	1.09259	1.08374	1.33106	1.44776	1.59606	1.45946	1.47085	1.49091	1.35443	1.75472	1.38547	1.51724	1.53165
	Corvus splendens	0	0.0747664	0.0789474	0.10356	0.142857	0.142857	0.165517	0.248276	0.326531	0.666667	0.224719	0.463768	0.418182	0.571429	0.442308	0.674419	0.40553	0.486486	0.682028	0.563877	0.349515	0.709677	0.444444	0.363636	0.333333	0.563636	0.783505	0.750809	0.607143	0.834951	0.881579	0.993103	0.931034	1.01786	1.12727	0.958525	1.12621	1.21649	1.63636	1.68932	1.46278	1.43612	1.51351	1.43421	1.55769	1.32558	1.42857	1.60526
	Corvus tasmanicus	0	0.0747664	0.0643087	0.107383	0.047619	0.216216	0.146341	0.209059	0.265306	0.394366	0.269663	0.485714	0.520179	0.466667	0.285714	0.644068	0.38829	0.576577	0.619414	0.535714	0.543689	0.526965	0.450704	0.533333	0.507042	0.502242	0.707904	0.711409	0.810811	0.834951	0.913183	0.919861	1.00348	0.810811	1.04036	0.970724	1.08738	1.2921	1.46667	1.53398	1.43624	1.46429	1.42342	1.40193	1.71429	1.35593	1.53333	1.62058
	Cyanocitta cristata	0.0276923	0.0373832	0.116129	0.0927152	0.164706	0.0717489	0.207612	0.228374	0.242424	0.5	0.426966	0.637681	0.584475	0.357143	0.461538	0.666667	0.48	0.558559	0.646154	0.553571	0.427907	0.581538	0.555556	0.48855	0.611111	0.785388	0.745763	0.847682	0.807175	0.967442	0.916129	1.0173	0.851211	0.932735	0.949772	1.06154	0.986047	1.25424	1.51145	1.6186	1.39073	1.44643	1.44144	1.40645	1.53846	1.33333	1.64286	1.56129
	Cyanocorax violaceus	0.111283	0.130841	0.0766773	0.173913	0.0930233	0.161435	0.275618	0.233216	0.229167	0.388889	0.340909	0.358209	0.4	0.428571	0.440367	0.601156	0.537867	0.388889	0.482226	0.457399	0.492891	0.500773	0.444444	0.542857	0.722222	0.672727	0.673469	0.695652	0.64574	0.796209	0.85623	0.954064	0.975265	1.02242	1.07273	1.02009	1.11848	1.32653	1.45714	1.59242	1.33779	1.5426	1.61111	1.49521	1.55963	1.39884	1.57143	1.57188
	Cyanolyca cucullata cucullata	0.0744186	0.0571429	0.0623053	0.146179	0.141176	0.143498	0.186207	0.310345	0.121212	0.171429	0.292135	0.470588	0.534562	0.533333	0.642202	0.385965	0.465116	0.485981	0.613953	0.473684	0.462312	0.455814	0.4	0.335878	0.514286	0.460829	0.675585	0.677741	0.789238	0.824121	0.772586	0.951724	1.03448	0.789238	0.995392	0.939535	1.08543	1.32441	1.66412	1.62814	1.48837	1.52632	1.51402	1.53271	1.3578	1.61404	1.46667	1.6324
	Cyanolyca cucullata mitrata	0.0841121	0.0576923	0.0375	0.106667	0.0238095	0.0535714	0.146341	0.334495	0.121212	0.114286	0.227273	0.588235	0.425926	0.733333	0.611111	0.457143	0.560748	0.574074	0.616822	0.471616	0.422111	0.392523	0.457143	0.281481	0.571429	0.537037	0.671096	0.733333	0.642857	0.984925	0.8	0.898955	1.0662	0.946429	1.03704	0.88785	1.00503	1.3289	1.71852	1.58794	1.49333	1.52838	1.42593	1.5	1.38889	1.54286	1.26667	1.6625
	Cyanolyca pulchra	0.0933126	0.0384615	0.0489297	0.162712	0.0714286	0.0892857	0.189474	0.294737	0.12	0.114286	0.16092	0.588235	0.571429	0.375	0.555556	0.479042	0.559876	0.485981	0.634526	0.535088	0.464646	0.37325	0.457143	0.379562	0.514286	0.626728	0.716612	0.705085	0.625	0.808081	0.807339	0.968421	0.863158	0.803571	0.903226	0.830482	0.989899	1.28339	1.62044	1.73737	1.42373	1.46491	1.51402	1.56575	1.44444	1.52096	1.625	1.57798
	Cyanolyca viridicyanus	0.0465839	0.0566038	0.0377358	0.148148	0.0481928	0.018018	0.163823	0.286689	0.14	0.169014	0.227273	0.289855	0.547945	0.5625	0.555556	0.488095	0.493789	0.566038	0.63354	0.54955	0.315271	0.521739	0.394366	0.43609	0.619718	0.52968	0.727869	0.700337	0.666667	0.906404	0.779874	1.02389	0.819113	0.936937	0.803653	0.829193	1.10345	1.27213	1.56391	1.67488	1.48148	1.45045	1.43396	1.53459	1.44444	1.5119	1.4375	1.6478
	Cyanopica cyanus	0.0933126	0.0560748	0.115385	0.145215	0.188235	0.2	0.183673	0.306122	0.19802	0.273973	0.344828	0.366197	0.365297	0.266667	0.519231	0.602273	0.475894	0.709091	0.597201	0.544643	0.504854	0.634526	0.383562	0.496	0.767123	0.60274	0.577181	0.778878	0.709091	0.660194	0.897436	1.04082	0.877551	0.927273	0.986301	0.88647	1.08738	1.42282	1.504	1.74757	1.28053	1.45536	1.29091	1.4359	1.48077	1.39773	1.73333	1.55128
	Cyanopica cyanus koreensis	0.102484	0.0560748	0.0897436	0.144737	0.164706	0.162896	0.204082	0.285714	0.178218	0.273973	0.298851	0.394366	0.383562	0.344828	0.495238	0.579545	0.456522	0.715596	0.586957	0.493274	0.521739	0.624224	0.383562	0.47619	0.767123	0.621005	0.612795	0.776316	0.651584	0.618357	0.935897	1.04082	0.857143	0.995475	0.968037	0.89441	1.10145	1.38721	1.52381	1.75845	1.27632	1.50673	1.2844	1.39744	1.50476	1.42045	1.65517	1.57692
	Garrulus glandarius	0.00928793	0.0747664	0.152866	0.16	0.0952381	0.0896861	0.169014	0.359155	0.206186	0.388889	0.266667	0.5	0.509091	0.142857	0.747664	0.482353	0.408669	0.568807	0.659443	0.615385	0.333333	0.436533	0.222222	0.602941	0.722222	0.490909	0.850649	0.773333	0.914798	0.784314	0.828025	0.866197	1.05634	1.14798	1	1.0031	1.17647	1.14935	1.39706	1.70588	1.53333	1.38462	1.43119	1.63057	1.25234	1.51765	1.85714	1.38854
	Garrulus lidthi	0	0.168224	0.103226	0.239203	0.164706	0.214286	0.210526	0.315789	0.226804	0.657534	0.222222	0.56338	0.513761	0.482759	0.490566	0.479042	0.524181	0.53211	0.580343	0.631111	0.45098	0.514821	0.60274	0.590909	0.547945	0.66055	0.8	0.651163	0.75	0.941176	0.929032	0.926316	0.989474	1.28571	0.972477	1.09516	1.01961	1.2	1.40909	1.58824	1.42193	1.36889	1.46789	1.49677	1.50943	1.52096	1.51724	1.47097
	Gymnorhinus cyanocephalus	0.00946372	0.0188679	0.118421	0.141026	0.142857	0	0.103806	0.33218	0.329897	0.571429	0.314607	0.5	0.456621	0.551724	0.533333	0.551724	0.548896	0.654545	0.700315	0.532189	0.442308	0.671924	0.857143	0.492308	0.4	0.730594	0.816054	0.820513	0.96	0.923077	0.934211	0.934256	1.05882	0.8	1.00457	0.81388	0.923077	1.18395	1.50769	1.71154	1.35897	1.46781	1.34545	1.40789	1.46667	1.44828	1.44828	1.53947
	Nucifraga caryocatactes	0	0.0934579	0.169935	0.221498	0.120482	0.217195	0.106007	0.212014	0.138614	0.450704	0.47191	0.676471	0.675799	0.214286	0.490196	0.666667	0.385321	0.482143	0.522936	0.603604	0.405797	0.605505	0.394366	0.47482	0.619718	0.730594	0.646259	0.820847	0.832579	0.850242	0.96732	0.975265	0.954064	0.995475	0.894977	1.29358	1.25604	1.35374	1.52518	1.48792	1.34202	1.3964	1.51786	1.35948	1.5098	1.33333	1.78571	1.50327
	Nucifraga columbiana	0	0.0560748	0.0643087	0.168285	0.0952381	0.107623	0.128571	0.235714	0.178218	0.547945	0.561798	0.470588	0.621005	0.428571	0.524272	0.593023	0.518519	0.618182	0.722222	0.546256	0.529412	0.518519	0.328767	0.642336	0.547945	0.694064	0.691525	0.763754	0.7713	0.843137	1.01608	1.00714	1.11429	1.07623	0.913242	1.01852	1.23529	1.30847	1.35766	1.39216	1.411	1.45374	1.38182	1.29904	1.47573	1.40698	1.57143	1.62058
	Pica hudsonia	0.0641221	0.130841	0.0380952	0.0808081	0.119048	0.0720721	0.0206897	0.268966	0.18	0.571429	0.333333	0.441176	0.456621	0.518519	0.54717	0.535714	0.668702	0.678899	0.650382	0.628319	0.35468	0.283969	0.4	0.529412	0.628571	0.438356	0.743243	0.727273	0.918919	0.965517	0.914286	0.931034	1.15862	0.936937	1.24201	0.998473	1.00493	1.25676	1.47059	1.67488	1.49495	1.37168	1.3211	1.43492	1.45283	1.46429	1.48148	1.6127
	Pica nuttalli	0.0824427	0.130841	0.0380952	0.0673401	0.119048	0.0900901	0.0413793	0.268966	0.18	0.571429	0.311111	0.470588	0.456621	0.518519	0.566038	0.52381	0.659542	0.66055	0.641221	0.619469	0.356436	0.274809	0.4	0.544118	0.628571	0.456621	0.747475	0.727273	0.900901	0.970297	0.901587	0.931034	1.15862	0.954955	1.24201	1.01679	0.990099	1.25253	1.45588	1.68317	1.50842	1.38053	1.33945	1.44762	1.43396	1.47619	1.48148	1.6127
	Pica pica	0.0735069	0.186916	0.0517799	0.120401	0.0952381	0.0723982	0.062069	0.289655	0.16	0.56338	0.377778	0.608696	0.472727	0.296296	0.490566	0.448485	0.689127	0.733945	0.67075	0.566372	0.30622	0.376723	0.338028	0.577778	0.619718	0.6	0.812081	0.789298	0.886878	1.03349	0.932039	0.889655	1.01379	1.04977	1.2	0.992343	0.976077	1.18792	1.42222	1.68421	1.45819	1.43363	1.26606	1.34628	1.50943	1.55152	1.7037	1.6699
	Pica pica camtschatica	0.0825688	0.0925926	0.0511182	0.0264026	0.142857	0.0540541	0.0622837	0.207612	0.22	0.514286	0.377778	0.41791	0.434389	0.37037	0.552381	0.545455	0.59633	0.733945	0.715596	0.60177	0.261307	0.40367	0.4	0.5	0.685714	0.452489	0.786667	0.739274	0.864865	1.02513	0.920128	0.975779	1.14187	0.990991	1.26697	0.954128	0.904523	1.21333	1.5	1.80905	1.55776	1.39823	1.26606	1.40575	1.44762	1.45455	1.62963	1.623
	Pica pica fennorum	0.0918836	0.0934579	0.0509554	0.0264901	0.117647	0.107143	0.0622837	0.228374	0.22	0.444444	0.382022	0.4	0.401826	0.428571	0.557692	0.538922	0.56049	0.759259	0.679939	0.599119	0.309278	0.3951	0.388889	0.517986	0.777778	0.456621	0.794702	0.741722	0.910714	1.05155	0.929936	0.975779	1.07958	0.964286	1.26027	0.992343	0.845361	1.2053	1.48201	1.79381	1.54967	1.40088	1.24074	1.38854	1.44231	1.46108	1.57143	1.63057
	Pica pica leucoptera	0.0923077	0.0733945	0.0382166	0.0264901	0.142857	0.0717489	0.0415225	0.228374	0.24	0.57971	0.377778	0.441176	0.4	0.428571	0.557692	0.53012	0.581538	0.752294	0.701538	0.626087	0.285714	0.406154	0.405797	0.529412	0.637681	0.454545	0.810631	0.728477	0.896861	1.02041	0.968153	0.955017	1.14187	0.950673	1.27273	0.941538	0.877551	1.18937	1.47059	1.81633	1.56291	1.37391	1.24771	1.3758	1.44231	1.46988	1.57143	1.61783
	Pica pica melanotos	0.0828221	0.0727273	0.0636943	0.0264026	0.164706	0.125	0.0827586	0.227586	0.237624	0.484848	0.395604	0.405797	0.40367	0.551724	0.552381	0.554217	0.59816	0.740741	0.717791	0.631111	0.262626	0.41411	0.424242	0.533333	0.727273	0.513761	0.795987	0.765677	0.875	1.05051	0.904459	0.951724	1.2	1	1.2844	0.93865	0.909091	1.20401	1.46667	1.77778	1.57096	1.36889	1.25926	1.41401	1.44762	1.44578	1.44828	1.61783
	Pica serica	0.0643185	0.186916	0.0517799	0.133779	0.0952381	0.0723982	0.062069	0.289655	0.18	0.56338	0.355556	0.608696	0.472727	0.296296	0.471698	0.439024	0.689127	0.733945	0.652374	0.563877	0.325359	0.367534	0.338028	0.592593	0.619718	0.6	0.812081	0.789298	0.886878	1.01435	0.932039	0.889655	1.01379	1.04977	1.2	1.01072	0.995215	1.18792	1.40741	1.66507	1.44482	1.43612	1.26606	1.34628	1.5283	1.56098	1.7037	1.6699
	Podoces hendersoni	0.0646154	0.0186916	0.151899	0.20712	0.139535	0.143498	0.269896	0.103806	0.282828	0.342857	0.522727	0.537313	0.493151	0.5	0.471698	0.625767	0.664615	0.522523	0.738462	0.603604	0.576923	0.775385	0.571429	0.553846	0.571429	0.694064	0.668919	0.750809	0.96861	0.75	0.848101	1.16263	0.685121	1.02242	1.15068	1.08923	1.28846	1.33108	1.44615	1.38462	1.21683	1.3964	1.47748	1.59494	1.5283	1.37423	1.5	1.40506
	Pyrrhocorax graculus	0.0743034	0.0186916	0.0915033	0.153846	0.0705882	0.0714286	0.186207	0.248276	0.163265	0.338028	0.377778	0.461538	0.502326	0.4	0.584906	0.559524	0.687307	0.563636	0.455108	0.475336	0.422111	0.482972	0.450704	0.522388	0.788732	0.539535	0.74026	0.948718	0.946429	0.964824	1.05882	1.05517	0.972414	0.75	0.986047	0.928793	0.80402	1.25974	1.47761	1.80905	1.42308	1.52466	1.43636	1.26797	1.41509	1.44048	1.6	1.5817
	Pyrrhocorax pyrrhocorax	0.120743	0.0186916	0.116505	0.114286	0.116279	0.0533333	0.206897	0.206897	0.204082	0.507042	0.488889	0.461538	0.547945	0.0666667	0.528302	0.690058	0.789474	0.581818	0.44582	0.443439	0.492611	0.408669	0.676056	0.59542	0.619718	0.56621	0.80678	0.977778	0.924444	0.906404	1.07443	1.07586	1.03448	0.746667	1.00457	0.98452	0.985222	1.19322	1.40458	1.61576	1.40952	1.55656	1.41818	1.24272	1.4717	1.30994	1.93333	1.56634
	Urocissa caerulea	0.0920245	0.0925926	0.0507937	0.192926	0.091954	0.0720721	0.0851064	0.319149	0.161616	0.521739	0.431818	0.656716	0.542986	0.333333	0.440367	0.473373	0.404908	0.415094	0.52454	0.524444	0.425532	0.460123	0.289855	0.515152	0.57971	0.561086	0.605863	0.643087	0.738739	0.808511	0.736508	0.957447	0.93617	0.990991	0.959276	1.1135	1.08511	1.39414	1.48485	1.68085	1.41479	1.47556	1.58491	1.6	1.55963	1.52663	1.66667	1.6127
	Urocissa erythrorhyncha	0.0733945	0.12963	0.0503145	0.170492	0.091954	0.0540541	0.0640569	0.320285	0.20202	0.46	0.426966	0.575758	0.506787	0.333333	0.407407	0.502994	0.431193	0.429907	0.53211	0.491071	0.439791	0.559633	0.231884	0.511278	0.637681	0.524887	0.616883	0.760656	0.684685	0.649215	0.81761	0.939502	0.918149	1.00901	0.977376	1.08257	1.27749	1.38312	1.48872	1.63351	1.41639	1.50893	1.57009	1.50943	1.59259	1.49701	1.66667	1.62264
	Mean	0.0953569	0.11501	0.093524	0.13404	0.118967	0.119893	0.159415	0.21431	0.199204	0.39702	0.30243	0.496516	0.460303	0.399277	0.46587	0.555067	0.588842	0.50285	0.540676	0.521718	0.470266	0.535423	0.468528	0.449728	0.535668	0.603955	0.708543	0.768959	0.706517	0.813689	0.862647	1.00337	0.935043	0.916723	0.957266	0.909436	0.991961	1.29146	1.55027	1.72408	1.35122	1.47828	1.49715	1.43823	1.53413	1.44493	1.60072	1.6056
[truncated: 12 more columns]
