# Supplementary material for: From Codons to Protein Structure: Evolutionary Constraints of Mitochondrial Proteins in Corvides
Source: Biology (Basel). 2026 Jul 19;15(14):1190. doi: 10.3390/biology15141190 (PMC13404721; doi:10.3390/biology15141190)
Supplement: Supplementary file 1 [file biology-15-01190-s001.zip › Table S5.xlsx]

## Sheet: Table S5 (2)
Table S5. The overall over-represented codons and preferred codons in the mitochondrial genes among Corvides species.
Gene	RSUCmean > 1.6	1.6 ≥ RSCUmean > 1.0
MT-ATP6	CTA,GAC,CAA,CCA,GCC,ACA,CGA,TGA,TCA,AAA,GAA,GTA	ATC,AGC,TTC,GCA,TCC,GGA,GTC,ACC,ATA,GGC,TAC
MT-ATP8	CCA,CAA,CTA,TGA,ACC,TCC,AAA	AAC,TTT,CTC,TCA,ATC
MT-CO1	CGA,TGA,CTA,TCC,AAC,AAA,ACA,TAC,GGA,GAA,CAA,GTA,TCA	ACC,TTC,CAC,GAC,ATC,GCA,GCC,ATA,ACT
MT-CO2	GCC,AAC,TCA,CAA,TCC,GAA,CTA,AAA,GTA,CCA,TGA,GGA,CGA	CAC,ATA,GTC,TTC,GAC,GCT,ATC,AGC,ACT,ACC
MT-CO3	GCC,CAC,CAA,GTA,CCA,TGA,CTA,TCC,GGA,ACA,CGA,GAA,AAA,AAC,TGC	GCA,TCA,TAC,CTC,GAC,CCC,AGC,GGC,GTC,ATA,ACC,ATC,TCT
MT-CYB	GCC,CCA,AAA,CTA,TCC,GAC,TCA,TGA,TGC,CAA,TAC,TTC,CGA,GAA	AAC,ATC,CAC,CCC,ATA,GTC,ACC,GGC,GCA
MT-ND1	CTA,GCC,TCC,CCA,GTA,AAA,CGA,CAA,GCA,GGA,TCA,TGA	CAC,ATA,AAC,CCC,ATC,ACC,TAC,TTC,ACA,GAA,GGC,GAC,TGC
MT-ND2	AAA,TCC,CTA,TGA,GCC,TCA,CGA,GAA,TAC,GGA,CCA	AAC,GCA,CCC,ATC,CTC,GGC,ACA,ACC,CAC,ATA,TTC,CAA,GTC,GTA
MT-ND3	CTA,ACC,TCC,GCC,GTA,AAC,TGA,CAA,CCA,GAC,GGA,CGA,TCA	ATA,TTC,CTC,GCA,ACA,GAA,AAA,TAC,ATC,TGC,GTC
MT-ND4	CTA,AAA,CCA,ACA,GCC,TCC,TGA,CAA,TCA,TGC,GTA,ATA,CGA,TTC,GAA,GGA,GAC	ATC,CTC,CCC,ACC,TAC,AAC,CAC,AGC,GCA,GTC
MT-ND4L	TCC,ACC,CTA,GGC,GCC,CGA,TGA,GTC,CAA,GAC,AAC	ATA,TTC,TAC,AGC,CAC,GAA,CCA,ACA,GCA,TGC,GGA,ATC,CCC,TCT
MT-ND5	GCC,CCA,CTA,ATA,TCA,CAA,AAA,TGA,TCC,TAC,GTA,GGA	CTC,ACC,AAC,ACA,GCA,ATC,TTC,AGC,CAC,GAC,TGC,GTC
MT-ND6	TAT,TTT,TTA,GTT,GGG,TCT,CCT,GAT,ATT,ACT	GTG,TTG,TGT,GCA,GCT,TCG,GCG,CTG,GAG,AAT,ACG,TGA
