# Supplementary material for: From Codons to Protein Structure: Evolutionary Constraints of Mitochondrial Proteins in Corvides
Source: Biology (Basel). 2026 Jul 19;15(14):1190. doi: 10.3390/biology15141190 (PMC13404721; doi:10.3390/biology15141190)
Supplement: Supplementary file 1 [file biology-15-01190-s001.zip › Table S6.xlsx]

## Sheet: Table S6
Table S6. General Characteristics of Corvides Mtgenomes
Family	Species	Genome size (bp)	GC (%)	PCGs Size (bp) / GC (%)	Accession No.
Artamidae	Artamus cinereus	16896	44.37	11361/45.17	NC_041197
	Artamus cyanopterus	16907	43.92	11361/44.62	KY994613
Campephagidae	Pericrocotus ethologus	16935	42.32	11361/42.48	NC_024257
	Lalage tricolor	16952	44.64	11361/45.38	KY994597
	Lalage maculosa	16934	44.86	11361/45.81	This study
Cinclosomatidae	Ptilorrhoa caerulescens	16878	45.44	11361/46.08	NC_050688
	Ptilorrhoa leucosticta	16874	45.31	11358/46.13	NC_051006
Corcoracidae	Struthidea cinerea	16931	44.59	11361/45.44	NC_053087
	Corcorax melanorhamphos	16933	44.1	11358/44.90	This study
Corvidae	Aphelocoma coerulescens	16907	44.43	11,364/45.42	NC_051467
	Corvus bennetti	16895	44.45	11364/45.22	NC_069920
	Corvus brachyrhynchos	16917	44.25	11364/45.04	NC_026461
	Corvus corax	16928	43.77	11364/44.46	NC_034838
	Corvus cornix cornix	16946	44.49	11364/45.35	NC_062298
	Corvus corone orientalis	16947	44.42	11364/45.30	MK714020
	Corvus coronoides	16925	43.98	11346/44.67	NC_035877
	Corvus cryptoleucus	16928	43.71	11364/44.31	NC_034839
	Corvus frugilegus	16931	44.26	11367/45.03	NC_002069
	Corvus hawaiiensis	16898	44.37	11364/45.20	NC_026783
	Corvus macrorhynchos	16927	44.69	11364/45.64	NC_027173
	Corvus macrorhynchos internedius	16927	44.6	11331/45.54	MN069302
	Corvus moneduloides	16894	44.46	11364/45.24	NC_051471
	Corvus moriorum	15593	44.75	11364/45.32	NC_031518
	Corvus splendens	16926	44.55	11364/45.47	NC_024607
	Cyanopica cyanus	16893	44.3	11364/45.29	NC_015824
	Cyanopica cyanus koreensis	16899	44.26	11370/45.29	KT934323
	Garrulus glandarius	16930	43.74	11364/44.39	NC_015810
	Garrulus lidthi	16898	44.19	11352/45.01	LC541453
	Nucifraga caryocatactes	16914	44.86	11364/45.78	NC_051558
	Nucifraga columbiana	16905	44.19	11364/45.00	NC_022839
	Pica hudsonia	16945	43.45	11364/44.01	NC_072703
	Pica nuttalli	16929	43.42	11364/44.01	NC_072704
	Pica pica	16939	43.39	11364/44.05	NC_015200
	Pica pica camtschatica	16942	43.49	11364/44.17	MT792352
	Pica pica fennorum	16936	43.46	11364/44.16	MT792353
	Pica pica leucoptera	16941	43.34	11364/43.96	MT792355
	Pica pica melanotos	16945	43.43	11364/44.13	MT792356
	Pica serica	16939	43.41	11364/44.09	NC_072705
	Podoces hendersoni	16867	45.46	11361/46.28	NC_014879
	Pyrrhocorax graculus	16905	43.32	11361/44.05	NC_025927
	Pyrrhocorax pyrrhocorax	16889	43.63	11364/44.39	NC_025926
	Urocissa caerulea	16928	44.32	11361/45.37	NC_037486
	Urocissa erythrorhyncha	16930	44.42	11361/45.38	NC_020426
	Cissa hypoleuca	17152	43.7	11364/44.67	This study
	Corvus tasmanicus	16906	44.43	11364/45.14	This study
	Cyanocitta cristata	16898	44.4	11361/45.28	This study
	Cyanolyca viridicyanus	16917	43.8	11361/44.51	This study
	Cyanolyca cucullata cucullata	16891	44.2	11361/44.69	This study
	Cyanolyca cucullata mitrata	16886	43.8	11361/44.27	This study
	Cyanolyca pulchra	16904	43.8	11364/44.32	This study
	Cyanocorax violaceus	16892	44.6	11361/45.52	This study
	Gymnorhinus cyanocephalus	16893	43.9	11367/44.53	This study
Dicruridae	Dicrurus hottentottus	16963	41.87	11367/42.24	NC_043948
	Dicrurus macrocercus	17056	42.96	11367/43.78	NC_056389
	Dicrurus megarhynchus	16979	41.46	11376/41.58	NC_051028
	Dicrurus paradiseus	17212	41.97	11376/42.26	NC_068688
	Dicrurus aeneus	16916	43.7	11370/44.20	This study
	Dicrurus atripennis	17196	42.2	11370/42.74	This study
Falcunculidae	Falcunculus frontatus	16604	44.22	11361/44.45	NC_053104
Ifritidae	Ifrita kowaldi	16925	45.09	11361/45.78	NC_053092
Laniidae	Lanius collurio	16820	43.38	11370/43.94	MN122863
	Lanius cristatus	16821	43.25	11370/43.90	NC_028333
	Lanius isabellinus	16819	43.36	11370/43.88	KP995437
	Lanius ludovicianus	16947	43.85	11370/44.82	NC_051030
	Lanius schach	16820	43.28	11370/43.97	NC_030604
	Lanius sphenocercus sphenocercus	16833	44.08	11370/44.88	KU884610
	Lanius tephronotus	16820	43.29	11370/43.98	NC_021105
	Lanius tigrinus	16817	43.24	11349/43.95	NC_039818
	Corvinella corvina	16795	43.5	11367/43.99	This study
Eurocephalidae	Eurocephalus anguitimens	16862	45.2	11361/46.15	This study
Malaconotidae	Dryoscopus gambensis	16854	43.35	11361/43.70	NC_053067
	Dryoscopus cubla	16862	43.4	11361/43.92	This study
	Chlorophoneus sulfureopectus	16889	45.3	11361/46.45	This study
Melampittidae	Melampitta lugubris	17003	43	11370/43.29	This study
Monarchidae	Terpsiphone atrocaudata	16954	44.34	11370/45.20	NC_032725
	Terpsiphone paradisi	16951	44.29	11370/45.15	MT554195
	Trochocercus nitens	16929	45	11370/46.35	This study
	Hypothymis azurea	16936	44.5	11370/45.54	This study
	Terpsiphone corvina	16941	44.5	11370/45.42	This study
	Terpsiphone rufiventer	16941	44.6	11370/45.51	This study
	Terpsiphone rufocinerea	16941	44.7	11370/45.61	This study
Oreoicidae	Oreoica gutturalis	16918	45.2	11361/46.27	This study
Oriolidae	Oriolus chinensis	16803	46.13	11361/46.84	NC_020424
	Oriolus oriolus	16794	45.53	11361/46.10	NC_053058
	Oriolus flavocinctus	16703	45	11358/45.64	This study
	Oriolus kundoo	16807	45.8	11358/46.52	This study
Pachycephalidae	Colluricincla harmonica	16973	44.43	11361/45.27	KY994605
	Colluricincla boweri	16966	44.2	11361/44.91	This study
	Colluricincla megarhyncha	16964	44.6	11361/45.36	This study
	Colluricincla tenebrosa	16968	45.1	11361/46.11	This study
	Colluricincla woodwardi	16964	44.4	11361/44.94	This study
Paradisaeidae	Cicinnurus regius	16929	43.5	11367/44.00	This study
	Diphyllodes magnificus	16908	43.6	11361/44.19	This study
	Drepanornis albertisi	16923	43.6	11367/44.19	This study
	Epimachus meyeri	16911	43.7	11376/44.29	This study
	Lophorina superba	16940	43.7	11361/44.34	This study
	Manucodia ater	16938	43.2	11364/43.95	This study
	Manucodia chalybatus	16933	43.6	11364/44.18	This study
	Manucodia jobiensis	16911	43.6	11364/44.13	This study
	Paradisaea raggiana	16911	43.6	11361/44.24	This study
	Parotia carolae	16934	44.1	11361/44.65	This study
	Parotia lawesii	16934	44.3	11361/45.05	This study
	Parotia sefilata	16998	44.3	11367/45.11	This study
	Parotia wahnesi	16933	44.6	11361/45.41	This study
	Phonygammus keraudrenii	16951	43.9	11361/44.49	This study
	Ptiloris intercedens	16959	43.7	11361/44.31	This study
	Ptiloris magnificus	16967	43.6	11361/44.17	This study
	Seleucidis melanoleucus	16925	43.1	11370/43.65	This study
Pityriasidae	Pityriasis gymnocephala	17278	44.1	11361/45.31	This study
Platysteiridae	Dyaphorophyia castanea	16909	44.73	11364/45.81	NC_051034
Rhipiduridae	Rhipidura dahli	16870	43.99	11361/44.74	NC_051029
	Rhipidura fuliginosa	16886	43.41	11361/43.86	NC_029145
	Rhipidura javanica	16916	43.3	11361/43.74	This study
Vangidae	Philentoma pyrhoptera	16854	46.49	11358/47.64	NC_068693
	Hemipus picatus	16873	46.4	11358/47.56	This study
	Schetba rufa	16919	44.6	11361/45.60	This study
Vireonidae	Erpornis zantholeuca	16903	45.62	11367/46.78	NC_053069
