# Supplementary material for: From Codons to Protein Structure: Evolutionary Constraints of Mitochondrial Proteins in Corvides
Source: Biology (Basel). 2026 Jul 19;15(14):1190. doi: 10.3390/biology15141190 (PMC13404721; doi:10.3390/biology15141190)
Supplement: Supplementary file 1 [file biology-15-01190-s001.zip › Table S7.xlsx]

## Sheet: Table S7
Table S7. The start and stop codons used in mitogenomes of Corvides species.
Family	Species	Start codon / stop codon
		MT-ATP6	MT-ATP8	MT-CO1	MT-CO2	MT-CO3	MT-CYB	MT-ND1	MT-ND2	MT-ND3	MT-ND4	MT-ND4L	MT-ND5	MT-ND6
Artamidae	Artamus cinereus	ATG/TAA	ATG/TAA	GTG/AGG	ATG/TAA	ATG/T--	ATG/TAA	ATG/TAA	ATG/TA-	ATG/TAA	ATG/TA-	ATG/TAA	ATG/AGA	ATG/TAA
	Artamus cyanopterus	ATG/TAA	ATG/TAA	GTG/AGG	ATG/TAA	ATG/T--	ATG/TAA	ATG/AGA	ATG/TA-	ATG/TAA	ATG/TA-	ATG/TAA	ATG/AGA	ATG/TAG
Campephagidae	Pericrocotus ethologus	ATG/TAA	ATG/TAA	ATG/AGG	ATG/TAA	ATG/T--	ATG/TAA	ATG/TAG	ATG/TAA	ATG/TAA	ATG/T--	ATG/TAA	GTG/AGA	ATG/TAG
	Lalage tricolor	ATG/TAA	ATG/TAA	ATG/AGG	ATG/TAA	ATG/T--	ATG/TAA	ATG/AGG	ATG/TAA	ATG/TAA	ATG/T--	ATG/TAA	ATG/AGA	ATG/TAG
	Lalage maculosa	ATG/TAG	ATG/TAA	ATG/AGG	ATG/TAA	ATG/T--	ATG/TAG	ATG/AGG	ATG/TAA	ATG/TAA	ATG/T--	ATG/TAA	ATG/AGA	ATG/TAG
Cinclosomatidae	Ptilorrhoa caerulescens	ATG/TAA	ATG/TAA	ATG/AGG	ATG/TAA	ATG/T--	ATG/TAA	ATG/AGA	ATG/TAA	ATG/TAA	ATG/T--	ATG/TAA	ATG/AGA	ATG/TAG
	Ptilorrhoa leucostiTA-	ATG/TAA	ATG/TAA	GTG/AGG	ATG/TAA	ATG/T--	ATG/TAA	ATG/AGG	ATG/TAA	ATG/TAA	ATG/T--	ATG/TAA	ATG/AGA	ATG/TAG
Corcoracidae	Struthidea cinerea	ATG/TAA	ATG/TAA	GTG/AGG	ATG/TAA	ATG/T--	ATG/TAA	ATG/TAA	ATG/TAA	ATG/TAA	ATG/T--	ATG/TAA	ATG/AGA	ATG/TAG
	Corcorax melanorhamphos	ATG/TAA	ATG/TAA	GTG/AGG	ATG/TAA	ATG/T--	ATG/TAA	ATG/TAG	ATG/TAA	ATG/TAA	ATG/T--	ATG/TAA	ATG/AGA	ATG/TAG
Corvidae	Aphelocoma coerulescens	ATG/TAA	ATG/TAA	GTG/AGG	ATG/TAA	ATG/T--	ATG/TAA	ATG/TAG	ATG/TAA	ATG/TAA	ATG/T--	ATG/TAA	ATG/AGA	ATG/TAG
	Corvus bennetti	ATG/TAA	ATG/TAA	GTG/AGG	ATG/TAA	ATG/T--	ATG/TAA	ATG/TAA	ATG/TAA	ATG/TAA	ATG/T--	ATG/TAA	ATG/AGA	ATG/TAG
	Corvus brachyrhynchos	ATG/TAA	ATG/TAA	ATG/AGG	ATG/TAA	ATG/T--	ATG/TAG	ATG/TAG	ATG/TAA	ATG/TAA	ATG/T--	ATG/TAA	ATG/AGA	ATG/TAG
	Corvus corax	ATG/TAA	ATG/TAA	GTG/AGG	ATG/TAA	ATG/T--	ATG/TAA	ATG/AGG	ATG/TAA	ATG/TAA	ATG/T--	ATG/TAA	ATG/AGA	ATG/TAA
	Corvus cornix cornix	ATG/TAA	ATG/TAA	GTG/AGG	ATG/TAA	ATG/T--	ATG/TAA	ATG/AGG	ATG/TA-	ATG/ATA	ATG/T--	ATG/TAA	ATG/AGA	ATG/TAA
	Corvus corone orientalis	ATG/TAA	ATG/TAA	GTG/AGG	ATG/TAA	ATG/T--	ATG/TAA	ATG/AGG	ATG/TA-	ATG/TAA	ATG/T--	ATG/TAA	ATG/AGA	ATG/TAA
	Corvus coronoides	ATG/TAA	ATG/TAA	ATG/AGG	ATG/TAA	ATG/T--	ATG/TAA	ATG/AGG	ATG/TAA	ATG/TAA	ATG/T--	ATG/TAA	ATA/AGA	ATG/TAA
	Corvus cryptoleucus	ATG/TAA	ATG/TAA	GTG/AGG	ATG/TAA	ATG/T--	ATG/TAA	ATG/AGG	ATG/TAA	ATG/TAA	ATG/T--	ATG/TAA	ATG/AGA	ATG/TAA
	Corvus frugilegus	ATG/TAA	ATG/TAA	GTG/AGG	ATG/TAA	ATG/T--	ATG/TAA	ATG/AGG	ATG/TAA	ATG/TAA	ATG/T--	ATG/TAA	ATG/AGA	ATG/TAA
	Corvus hawaiiensis	ATG/TAA	ATG/TAA	GTG/AGG	ATG/TAA	ATG/T--	ATG/TAA	ATG/AGG	ATG/TAA	ATG/TAA	ATG/T--	ATG/TAA	ATG/AGA	ATG/TAA
	Corvus macrorhynchos	ATG/TAA	ATG/TAA	GTG/AGG	ATG/TAA	ATG/T--	ATG/TAA	ATG/AGG	ATG/TAA	ATG/TAG	ATG/T--	ATG/TAA	ATG/AGA	ATG/TAA
	Corvus macrorhynchos internedius	ATG/TAA	ATG/TAA	ATC/AGG	ATG/TAA	ATG/T--	ATG/TAA	ATG/AGG	ATG/TAA	ATG/TAA	ATG/T--	ATG/TAA	ATA/AGA	ATG/TAA
	Corvus moneduloides	ATG/TAA	ATG/TAA	GTG/AGG	ATG/TAA	ATG/T--	ATG/TAA	ATG/AGG	ATG/TA-	ATG/TAA	ATG/T--	ATG/TAA	ATG/AGA	ATG/TAA
	Corvus moriorum	ATG/TAA	ATG/TAG	GTG/AGG	ATG/TAA	ATG/T--	ATG/TAA	ATG/AGG	ATG/TAA	ATG/TAA	ATG/T--	ATG/TAA	GTG/AGA	ATG/TAA
	Corvus splendens	ATG/TAA	ATG/TAA	GTG/AGG	ATG/TAA	ATG/T--	ATG/TAA	ATG/AGG	ATG/TAA	ATG/TAA	ATG/T--	ATG/TAA	ATG/AGA	ATG/TAA
	Cyanopica cyanus	ATG/TAG	ATG/TAA	GTG/AGG	ATG/TAA	ATG/T--	ATG/TAA	ATA/AGA	ATG/TAA	ATG/TAA	ATG/T--	ATG/TAA	ATG/AGA	ATG/TAG
	Cyanopica cyanus koreensis	ATG/TAG	ATG/TAA	GTG/AGG	ATG/TAA	ATG/T--	ATG/TAA	ATG/AGA	ATG/TAA	ATG/TAA	ATG/T--	ATG/TAA	ATG/AGA	ATG/TAG
	Garrulus glandarius	ATG/TAA	ATG/TAA	GTG/AGG	ATG/TAA	ATG/T--	ATG/TAA	ATG/AGA	ATG/TA-	ATG/TAA	ATG/T--	ATG/TAA	ATG/AGA	ATG/TAA
	Garrulus lidthi	ATG/TAA	ATG/TAA	GTG/AGG	ATG/TAA	ATG/T--	ATG/TAA	ATG/AGG	ATG/TA-	GTG/TAA	ATG/T--	ATG/TAA	ATG/AGA	ATG/TAA
	Nucifraga caryocatactes	ATG/TAA	ATG/TAA	GTG/AGG	ATG/TAA	ATG/T--	ATG/TAA	ATG/AGA	ATG/TAA	ATG/TAA	ATG/T--	ATG/TAA	ATG/AGA	ATG/TAA
	Nucifraga columbiana	ATG/TAA	ATG/TAA	GTG/AGG	ATG/TAA	ATG/T--	ATG/TAA	ATG/AGA	ATG/TAA	ATG/TAA	ATG/T--	ATG/TAA	ATG/AGA	ATG/TAA
	Pica hudsonia	ATG/TAA	ATG/TAA	GTG/AGG	ATG/TAA	ATG/T--	ATG/TAA	ATG/AGG	ATG/TAA	ATG/TAA	ATG/T--	ATG/TAA	ATG/AGA	ATG/TAA
	Pica nuttalli	ATG/TAA	ATG/TAA	GTG/AGG	ATG/TAA	ATG/T--	ATG/TAA	ATG/AGG	ATG/TAA	ATG/TAA	ATG/T--	ATG/TAA	ATG/AGA	ATG/TAA
	Pica pica	ATG/TAA	ATG/TAA	GTG/AGG	ATG/TAA	ATG/T--	ATG/TAA	ATG/AGG	ATG/TA-	ATG/TAA	ATG/T--	ATG/TAA	ATG/AGA	ATG/TAA
	Pica pica camtschatica	ATG/TAA	ATG/TAA	GTG/AGG	ATG/TAA	ATG/T--	ATG/TAA	ATG/AGG	ATG/TAA	ATG/TAA	ATG/T--	ATG/TAA	ATG/AGA	ATG/TAG
	Pica pica fennorum	ATG/TAA	ATG/TAA	GTG/AGG	ATG/TAA	ATG/T--	ATG/TAA	ATG/AGG	ATG/TAA	ATG/TAA	ATG/T--	ATG/TAA	ATG/AGA	ATG/TAG
	Pica pica leucoptera	ATG/TAA	ATG/TAA	GTG/AGG	ATG/TAA	ATG/T--	ATG/TAA	ATG/AGG	ATG/TAA	ATG/TAA	ATG/T--	ATG/TAA	ATG/AGA	ATG/TAG
	Pica pica melanotos	ATG/TAA	ATG/TAA	GTG/AGG	ATG/TAA	ATG/T--	ATG/TAA	ATG/AGG	ATG/TAA	ATG/TAG	ATG/T--	ATG/TAA	ATG/AGA	ATG/TAG
	Pica serica	ATG/TAA	ATG/TAA	GTG/AGG	ATG/TAA	ATG/T--	ATG/TAA	ATG/AGG	ATG/TA-	ATG/TAA	ATG/T--	ATG/TAA	ATG/AGA	ATG/TAA
	Podoces hendersoni	ATG/TAA	ATG/TAA	GTG/AGG	ATG/TAA	ATG/T--	ATG/TAA	ATG/AGG	ATG/TA-	ATG/TAA	ATG/T--	ATG/TAA	ATG/AGA	ATG/TAA
	Pyrrhocorax graculus	ATG/TAA	ATG/TAA	GTG/AGG	ATG/TAA	ATG/T--	ATG/TAA	ATG/AGA	ATG/TA-	ATG/TAA	ATG/T--	ATG/TAA	ATG/AGA	ATG/TAA
	Pyrrhocorax pyrrhocorax	ATG/TAA	ATG/TAA	GTG/AGG	ATG/TAA	ATG/T--	ATG/TAA	ATG/AGA	ATG/TAG	ATG/TAA	ATG/T--	ATG/TAA	ATG/AGA	ATG/TAA
	Urocissa caerulea	ATG/TAA	ATG/TAA	GTG/AGG	ATG/TAA	ATG/T--	ATG/TAA	ATG/AGA	ATG/TAA	ATG/TAA	ATG/T--	ATG/TAA	ATG/AGA	ATG/TAA
	Urocissa erythrorhyncha	ATG/TAA	ATG/TAA	GTG/AGG	ATG/TAA	ATG/T--	ATG/TAA	ATG/AGA	ATG/TAA	ATG/TAA	ATG/T--	ATG/TAA	ATG/AGA	ATG/TAA
	Cissa hypoleuca	ATG/TAA	ATG/TAA	GTG/AGG	ATG/TAA	ATG/T--	ATG/TAA	ATG/AGA	ATG/TA-	ATG/TAA	ATG/T--	ATG/TAA	ATG/AGA	ATG/AGA
	Corvus tasmanicus	ATG/TAA	ATG/TAA	GTG/AGG	ATG/TAA	ATG/T--	ATG/TAA	ATG/AGG	ATG/TAA	ATG/TAA	ATG/T--	ATG/TAA	ATG/TAA	ATG/TAA
	Cyanocitta cristata	ATG/TAA	ATG/TAA	GTG/AGG	ATG/TAA	ATG/T--	ATG/TAA	ATG/AGG	ATG/TA-	ATG/AGA	ATG/T--	ATG/TAA	ATG/TAA	ATG/AGA
	Cyanolyca viridicyanus	ATG/TAA	ATG/TAA	GTG/AGG	ATG/TAA	ATG/T--	ATG/TAA	ATG/AGA	ATG/TA-	ATG/TAA	ATG/T--	ATG/TAA	ATG/AGA	ATG/TAA
	Cyanolyca cucullata cucullata	ATG/TAA	ATG/TAA	GTG/AGG	ATG/TAA	ATG/T--	ATG/TAA	ATG/AGG	ATG/TA-	ATG/TAA	ATG/T--	ATG/TAA	ATG/AGA	ATG/TAG
	Cyanolyca cucullata mitrata	ATG/TAA	ATG/TAA	GTG/AGG	ATG/TAA	ATG/T--	ATG/TAA	ATG/AGA	ATG/TA-	ATG/TAA	ATG/T--	ATG/TAA	ATG/AGA	ATG/TAG
	Cyanolyca pulchra	ATG/TAA	ATG/TAA	GTG/AGG	ATG/AGA	ATG/T--	ATG/TAA	ATG/AGA	ATG/TA-	ATG/TAA	ATG/T--	ATG/TAA	ATG/AGA	ATG/TAG
	Cyanocorax violaceus	ATG/TAA	ATG/TAA	GTG/AGG	ATG/TAA	ATG/T--	ATG/TAA	ATG/AGA	ATG/TA-	ATG/TAA	ATG/T--	ATG/TAA	ATG/AGA	ATG/TAG
	Gymnorhinus cyanocephalus	ATG/TAA	ATG/TAA	GTG/AGG	ATG/AGA	ATG/T--	ATG/TAA	ATG/TAG	ATG/TA-	ATG/TAA	ATG/T--	ATG/TAA	ATG/AGA	ATG/TAA
Dicruridae	Dicrurus hottentottus	ATG/TAG	ATG/TAA	GTG/AGG	GTG/AGG	ATG/T--	ATG/TAA	ATG/AGA	ATG/TA-	ATG/TAA	ATG/T--	ATG/TAA	ATG/AGA	ATG/TAG
	Dicrurus macrocercus	ATG/TAA	ATG/TAA	GTG/AGG	ATG/AGA	ATG/T--	ATG/AGA	ATG/AGA	ATG/TA-	ATG/TAA	ATG/T--	ATG/TAA	ATG/AGA	ATG/TAG
	Dicrurus megarhynchus	ATG/TAA	ATG/TAA	ATC/AGG	ATC/AGG	ATG/T--	ATG/TAA	ATG/AGG	ATG/TA-	ATG/TAA	ATG/T--	ATG/TAA	ATG/AGA	ATG/TAG
	Dicrurus paradiseus	ATG/TAA	ATG/TAA	ATC/AGG	ATG/AGA	ATG/T--	ATG/TAA	ATG/AGA	ATG/TA-	ATG/TAA	ATG/T--	ATG/TAA	ATG/AGA	ATG/TAG
	Dicrurus aeneus	ATG/TAA	ATG/TAA	GTG/AGG	ATG/AGA	ATG/T--	ATG/TAA	ATG/AGA	ATG/TA-	ATG/TAA	ATG/T--	ATG/TAA	ATG/AGA	ATG/TAG
	Dicrurus atripennis	ATG/TAA	ATG/TAA	GTG/AGG	ATG/AGA	ATG/T--	ATG/TAA	ATG/AGA	ATG/TA-	ATG/TAA	ATG/T--	ATG/TAA	ATG/AGA	ATG/TAG
Falcunculidae	Falcunculus frontatus	ATG/TAA	ATG/TAA	ATG/AGG	ATG/TAA	ATG/T--	ATG/TAA	ATG/AGA	ATG/TTA	ATG/TAA	ATG/T--	ATG/TAA	ATG/AGA	ATG/TAG
Ifritidae	Ifrita kowaldi	ATG/TAG	ATG/TAA	ATG/AGG	ATG/TAA	ATG/T--	ATG/TAA	ATG/AGA	ATG/TA-	ATG/TAA	ATG/T--	ATG/TAA	ATG/AGA	ATG/TAA
Laniidae	Lanius collurio	ATG/TAA	ATG/TAA	GTG/AGG	ATG/AGA	ATG/T--	ATG/TAA	ATG/AGG	ATG/TAA	ATG/TAA	ATG/T--	ATG/TAA	ATG/AGA	ATG/TAG
	Lanius cristatus	ATG/TAA	ATG/TAA	GTG/AGG	ATG/AGA	ATG/T--	ATG/TAA	ATG/AGG	ATG/TAA	ATG/TAA	ATG/T--	ATG/TAA	ATG/AGA	ATG/TAG
	Lanius isabellinus	ATG/TAA	ATG/TAA	GTG/AGG	ATG/AGA	ATG/T--	ATG/TAA	ATG/AGG	ATG/TAA	ATG/TAA	ATG/T--	ATG/TAA	ATG/AGA	ATG/TAG
	Lanius ludovicianus	ATG/TAA	ATG/TAA	GTG/AGG	ATG/AGA	ATG/T--	ATG/TAA	ATG/AGA	ATG/TAA	ATG/TAA	ATG/T--	ATG/TAA	ATG/AGA	ATG/TAG
	Lanius schach	ATG/TAA	ATG/TAA	GTG/AGG	ATG/AGA	ATG/T--	ATG/TAA	ATG/AGG	ATG/TAA	ATG/TAA	ATG/T--	ATG/TAA	ATG/AGA	ATG/TAG
	Lanius sphenocercus sphenocercus	ATG/TAA	ATG/TAA	GTG/AGG	ATG/AGA	ATG/T--	ATG/TAG	ATG/AGG	ATG/TAA	ATG/TAA	ATG/T--	ATG/TAA	ATG/AGA	ATG/TAA
	Lanius tephronotus	ATG/TAG	ATG/TAA	GTG/AGG	ATG/AGA	ATG/T--	ATG/TAA	ATG/AGG	ATG/TAA	ATG/TAA	ATG/T--	ATG/TAA	ATG/AGA	ATG/TAG
	Lanius tigrinus	ATG/TAA	ATG/TAA	GTG/AGG	ATG/TAA	ATG/T--	ATG/TAA	ATG/AGG	ATG/TAA	ATG/TAA	ATG/T--	ATG/TAA	ATG/AGA	ATG/TAG
	Corvinella corvina	ATG/TAA	ATG/TAA	GTG/AGG	ATG/AGA	ATG/T--	ATG/TAA	ATG/AGG	ATG/ATA	ATG/TAA	ATG/T--	ATG/TAA	ATG/AGA	ATG/TAG
	Eurocephalus anguitimens	ATG/TAG	ATG/TAA	GTG/AGG	ATG/TAA	ATG/T--	ATG/TAA	ATG/AGG	ATG/TA-	ATG/TAA	ATG/T--	ATG/TAA	ATG/AGA	ATG/TAG
Malaconotidae	Dryoscopus gambensis	ATG/TAA	ATG/TAA	ATG/AGG	ATG/TAA	ATG/T--	ATG/TAA	ATG/AGA	ATG/TA-	ATG/TAA	ATG/T--	ATG/TAA	ATG/AGA	ATG/TAG
	Dryoscopus cubla	ATG/TAA	ATG/TAA	ATG/AGG	ATG/TAA	ATG/T--	ATG/TAA	ATG/AGA	ATG/TA-	ATG/TAA	ATG/T--	ATG/TAA	ATG/AGA	ATG/TAA
	Chlorophoneus sulfureopectus	ATG/TAA	ATG/TAA	GTG/AGG	ATG/TAA	ATG/T--	ATG/TAA	ATG/TAA	ATG/TA-	ATG/TAG	ATG/T--	ATG/TAA	ATG/AGA	ATG/TAA
Melampittidae	Melampitta lugubris	ATG/TAA	ATG/TAA	GTG/AGG	ATG/TAA	ATG/T--	ATG/TAG	ATG/AGA	ATG/TA-	ATG/TAA	ATG/T--	ATG/TAA	GTG/AGA	ATG/TAA
Monarchidae	Terpsiphone atrocaudata	ATG/TAA	ATG/TAA	GTG/AGG	ATG/AGA	ATG/T--	ATG/TAA	ATG/TAG	ATG/TAG	ATG/TAA	ATG/T--	ATG/TAA	ATG/AGA	ATG/TAG
	Terpsiphone paradisi	ATG/TAA	ATG/TAA	GTG/AGG	ATG/AGA	ATG/T--	ATG/TAA	ATG/TAG	ATG/TAA	ATG/TAA	ATG/T--	ATG/TAA	ATG/AGA	ATG/TAG
	Trochocercus nitens	ATG/TAA	ATG/TAA	GTG/AGG	ATG/AGA	ATG/T--	ATG/TAA	ATG/TAG	ATG/TA-	ATG/TAA	ATG/T--	ATG/TAA	ATG/AGA	ATG/TAG
	Hypothymis azurea	ATG/TAA	ATG/TAA	GTG/AGG	ATG/AGA	ATG/T--	ATG/TAA	ATG/TAG	ATG/TA-	ATG/TAA	ATG/T--	ATG/TAA	ATG/AGA	ATG/TAG
	Terpsiphone corvina	ATG/TAA	ATG/TAA	GTG/AGG	GTG/AGG	ATG/T--	ATG/TAA	ATG/TAG	ATG/TA-	ATG/TAA	ATG/T--	ATG/TAA	ATG/AGA	ATG/TAG
	Terpsiphone rufiventer	ATG/TAA	ATG/TAA	GTG/AGG	ATG/AGA	ATG/T--	ATG/TAA	ATG/TAG	ATG/TAG	ATG/TAA	ATG/T--	ATG/TAA	ATG/AGA	ATG/TAA
	Terpsiphone rufocinerea	ATG/TAA	ATG/TAA	GTG/AGG	ATG/AGA	ATG/T--	ATG/TAA	ATG/TAG	ATG/TA-	ATG/TAA	ATG/T--	ATG/TAA	ATG/AGA	ATG/TAG
Oreoicidae	Oreoica gutturalis	ATG/TAA	ATG/TAA	ATG/AGG	ATG/TAA	ATG/T--	ATG/TAA	ATG/AGG	ATG/TA-	ATG/TAA	ATG/T--	ATG/TAA	ATG/AGA	ATG/TAG
Oriolidae	Oriolus chinensis	ATG/TAA	ATG/TAA	ATG/AGG	ATG/TAA	ATG/T--	ATG/TAA	ATG/AGA	ATG/TA-	ATA/TAA	ATG/T--	ATG/TAA	ATG/AGA	ATG/TAG
	Oriolus oriolus	ATG/TAA	ATG/TAA	ATG/AGG	ATG/TAA	ATG/T--	ATG/TAA	ATG/AGA	ATG/TA-	ATA/TAA	ATG/T--	ATG/TAA	ATG/AGA	ATG/TAG
	Oriolus flavocinctus	ATG/TAA	ATG/TAA	ATG/AGG	ATG/TAA	ATG/T--	ATG/TAA	ATG/AGA	ATG/TA-	ATA/TAA	ATG/T--	ATG/TAA	ATA/TAA	ATG/TAG
	Oriolus kundoo	ATG/TAA	ATG/TAA	ATG/AGG	ATG/TAA	ATG/T--	ATG/TAA	ATG/AGA	ATG/TA-	ATA/TAA	ATG/T--	ATG/TAA	ATG/AGA	ATG/TAG
Pachycephalidae	Colluricincla harmonica	ATG/TAG	ATG/TAA	GTG/AGG	ATG/TAA	ATG/T--	ATG/TAA	ATG/AGG	ATG/TA-	ATA/TAA	ATG/T--	ATG/TAA	ATG/AGA	ATG/TAG
	Colluricincla boweri	ATG/TAA	ATG/TAA	GTG/AGG	ATG/TAA	ATG/T--	ATG/TAA	ATG/AGG	ATG/TA-	ATA/TAA	ATG/T--	ATG/TAA	ATG/AGA	ATG/TAG
	Colluricincla megarhyncha	ATG/TAA	ATG/TAA	GTG/AGG	GTG/AGG	ATG/T--	ATG/TAA	ATG/AGG	ATG/TA-	ATA/TAA	ATG/T--	ATG/TAA	ATG/AGA	ATG/TAG
	Colluricincla tenebrosa	ATG/TAA	ATG/TAA	GTG/AGG	ATG/TAA	ATG/T--	ATG/TAA	ATG/AGA	ATG/TA-	ATA/TAA	ATG/T--	ATG/TAA	ATG/AGA	ATG/TAG
	Colluricincla woodwardi	ATG/TAA	ATG/TAA	GTG/AGG	ATG/TAA	ATG/T--	ATG/TAA	ATG/AGG	ATG/TA-	ATA/TAA	ATG/T--	ATG/TAA	ATG/AGA	ATG/TAG
Paradisaeidae	Epimachus meyeri	ATG/TAA	ATG/TAA	GTG/AGG	ATG/AGA	ATG/T--	ATG/TAG	ATG/AGG	ATG/TA-	ATG/TAA	ATG/T--	ATG/TAA	ATG/TAA	ATG/TAA
	Drepanornis albertisi	ATG/TAA	ATG/TAA	ATG/AGG	ATG/TAA	ATG/T--	ATG/TAA	ATG/AGA	ATG/TA-	ATG/TAA	ATG/T--	ATG/TAA	ATG/TAA	ATG/TAA
	Cicinnurus regius	ATG/TAA	ATG/TAA	GTG/AGG	ATG/AGA	ATG/T--	ATG/TAA	ATG/AGA	ATG/TA-	ATG/TAA	ATG/T--	ATG/TAA	ATG/AGA	ATG/TAA
	Diphyllodes magnificus	ATG/TAA	ATG/TAA	GTG/AGG	ATG/TAA	ATG/T--	ATG/TAA	ATG/AGA	ATG/TA-	ATG/TAA	ATG/T--	ATG/TAA	ATG/AGA	ATG/TAA
	Phonygammus keraudrenii	ATG/TAA	ATG/TAA	ATG/AGG	ATG/TAA	ATG/T--	ATG/TAA	ATG/AGG	ATG/TA-	ATG/TAA	ATG/T--	ATG/TAA	ATG/AGA	ATG/TAA
	Manucodia ater	ATG/TAA	ATG/TAA	ATG/AGG	ATG/TAA	ATG/T--	ATG/TAA	ATG/TAG	ATG/TA-	ATG/TAA	ATG/T--	ATG/TAA	ATG/AGA	ATG/TAA
	Manucodia chalybatus	ATG/TAA	ATG/TAA	ATG/AGG	ATG/TAA	ATG/T--	ATG/TAA	ATG/TAA	ATG/TA-	ATG/TAA	ATG/T--	ATG/TAA	ATG/AGA	ATG/TAG
	Manucodia jobiensis	ATG/TAA	ATG/TAA	ATG/AGG	ATG/TAA	ATG/T--	ATG/TAA	ATG/TAA	ATG/TA-	ATG/TAA	ATG/T--	ATG/TAA	ATG/AGA	ATG/TAG
	Parotia carolae	ATG/TAA	ATG/TAA	GTG/AGG	ATG/TAA	ATG/T--	ATG/TAA	ATG/TAG	ATG/TA-	ATG/TAA	ATG/T--	ATG/TAA	ATG/AGA	ATG/TAG
	Parotia lawesii	ATG/TAA	ATG/TAA	GTG/AGG	ATG/TAA	ATG/T--	ATG/TAA	ATG/TAG	ATG/TA-	ATG/TAA	ATG/T--	ATG/TAA	ATG/AGA	ATG/TAG
	Parotia sefilata	ATG/TAA	ATG/TAA	GTG/AGG	ATG/TAA	ATG/T--	ATG/TAA	ATG/TAG	ATG/TA-	ATG/TAA	ATG/T--	ATG/TAA	ATG/TAA	ATG/TAG
	Parotia wahnesi	ATG/TAA	ATG/TAA	GTG/AGG	ATG/TAA	ATG/T--	ATG/TAG	ATG/TAG	ATG/TA-	ATG/TAA	ATG/T--	ATG/TAA	ATG/AGA	ATG/TAG
	Seleucidis melanoleucus	ATG/TAA	ATG/TAA	ATG/AGG	ATG/TAA	ATG/T--	ATG/TAA	ATG/AGA	ATG/TA-	ATG/TAA	ATG/T--	ATG/TAA	ATG/TAA	ATG/TAA
	Lophorina superba	ATG/TAA	ATG/TAA	ATG/AGG	ATG/TAA	ATG/T--	ATG/AGA	ATG/AGA	ATG/TA-	ATG/TAA	ATG/T--	ATG/TAA	ATG/AGA	ATG/TAG
	Ptiloris intercedens	ATG/TAA	ATG/TAA	ATG/AGG	ATG/TAA	ATG/T--	ATG/TAA	ATG/AGA	ATG/TA-	ATG/TAA	ATG/T--	ATG/TAA	ATG/AGG	ATG/TAG
	Ptiloris magnificus	ATG/TAA	ATG/TAA	ATG/AGG	ATG/TAA	ATG/T--	ATG/TAA	ATG/AGA	ATG/TA-	ATG/TAA	ATG/T--	ATG/TAA	ATG/AGA	ATG/TAG
	Paradisaea raggiana	ATG/TAA	ATG/TAA	GTG/AGG	ATG/TAA	ATG/T--	ATG/TAA	ATG/AGA	ATG/TA-	ATG/TAA	ATG/T--	ATG/TAA	ATG/AGA	ATG/TAA
Pityriasidae	Pityriasis gymnocephala	ATG/TAA	ATG/TAA	ATG/AGG	ATG/TAA	ATG/T--	ATG/TAA	ATG/AGA	ATG/TA-	ATG/TAA	ATG/T--	ATG/TAA	ATG/AGG	ATG/TAG
Platysteiridae	Dyaphorophyia castanea	ATG/TAA	ATG/TAA	GTG/AGG	ATG/TAG	ATG/T--	ATG/TAA	ATG/AGA	ATG/TA-	ATG/TAA	ATG/T--	ATG/TAA	ATG/TAA	ATG/AGG
Rhipiduridae	Rhipidura dahli	ATG/TAA	ATG/TAA	GTG/AGG	ATG/TAA	ATG/T--	ATG/TAA	ATG/AGA	ATG/TA-	ATG/TAA	ATG/T--	ATG/TAA	ATG/AGA	ATG/TAG
	Rhipidura fuliginosa	ATG/TAA	ATG/TAA	GTG/AGG	ATG/TAA	ATG/T--	ATG/TAA	ATG/AGA	ATG/TA-	ATG/TAG	ATG/T--	ATG/TAA	ATG/AGA	ATG/TAA
	Rhipidura javanica	ATG/TAA	ATG/TAA	GTG/AGG	ATG/TAA	ATG/T--	ATG/TAA	ATG/AGG	ATG/TA-	ATG/TAA	ATG/T--	ATG/TAA	ATG/AGA	ATG/TAG
Vangidae	Philentoma pyrhoptera	ATG/TAA	ATG/TAA	ATG/AGG	ATG/TAA	ATG/T--	ATG/TAA	ATG/AGG	ATG/TA-	ATG/TAA	ATG/T--	ATG/TAA	ATG/AGA	ATG/TAG
	Hemipus picatus	ATG/TAA	ATG/TAA	ATG/AGG	ATG/TAA	ATG/T--	ATG/TAA	ATG/AGG	ATG/TA-	ATG/TAA	ATG/T--	ATG/TAA	ATG/AGA	ATG/TAG
	Schetba rufa	ATG/TAA	ATG/TAA	GTG/AGG	ATG/TAA	ATG/T--	ATG/TAA	ATG/AGG	ATG/TA-	ATG/TAA	ATG/T--	ATG/TAA	ATG/AGA	ATG/TAG
Vireonidae	Erpornis zantholeuca	ATG/TAA	ATG/TAA	GTG/AGG	ATG/AAT	ATG/T--	ATG/TAA	ATG/TAG	ATG/TA-	ATA/TAA	ATG/T--	ATG/TAA	ATG/TAG	ATG/TAA
